# Supplementary material for: T-FINDER: A highly sensitive, pan-HLA platform for functional T cell receptor and ligand discovery
Source: Sci Adv. 2024 Feb 2;10(5):eadk3060. doi: 10.1126/sciadv.adk3060 (PMC10836725; doi:10.1126/sciadv.adk3060)
Supplement: Supplementary file 2 — Table S1 [file sciadv.adk3060_table_s1.zip]

Archive with 1 entries (1 files):
- adk3060_Table_S1.xlsx
