# Supplementary material for: T-FINDER: A highly sensitive, pan-HLA platform for functional T cell receptor and ligand discovery
Source: Sci Adv. 2024 Feb 2;10(5):eadk3060. doi: 10.1126/sciadv.adk3060 (PMC10836725; doi:10.1126/sciadv.adk3060)
Supplement: Supplementary file 2 — Table S1 [file sciadv.adk3060_table_s1.zip › adk3060_Table_S1.xlsx]

## Sheet: PromoterSequences
Name	promoter nucleotide sequence
NFAT(4x)	GGAGGAAAAACTGTTTCATACAGAAGGCGTGGAGGAAAAACTGTTTCATACAGAAGGCGTGGAGGAAAAACTGTTTCATACAGAAGGCGTGGAGGAAAAACTGTTTCATACAGAAGGCGT
NBV	GAATTCAAGTACCGTGCAGGAGGAAAAACTGTTTCATACAGAAGGCGTGGGCTATGCAAATCGAAACGCTGGAAACACTGAGTAATCAGATCAAGTCATGTTTCCATTTGAATGCAAATGGATACAGAAGGCGTGGAGGAAAAACTGTTTCCTGTTCCAATAGACGCCCTTTTTGAATGCAAATGGCGAGCTCATGGGTTTCTCCACCAAGGTGACGAGTGGAAAATCTGACTCAGAATTATCCCTTGTTATGCAAATCGCCCAAAGAGGAAAATTTGTTTCATAGAACATACTGTCTCAAATAGACGCCTCCTCGAGCGTTTCCCGGGGTACC
P10NBV	AGCTTTGTGATGGGAATTAAGTACCGTGCAAGAGATGGGCTAACAGGTATGAGCATGGGAAAAGCATGTTTCAAGAATTTGAGATGTATTTCCCAGAAAAGGAACATGATGAAAATGGTCAGAAAAGGCATTCTTAGGGTCCCCAGATGTCTGCCTTTTCCATTGATTTTCTTTCCTGGTTAATTGCGAGGCTTGCCTCAAGGTGGAAAACAGTATCGGTTTCCACTGGATCACTAGGTCACAGGGTTTGCCTTTTTCCAAACCTGCATCTCAATTTTACCTATGATTTGCATTAAATAACTTTGGAAAAATTGAAGTTCTTGAGAAGCCACCGCGCCCGGCCTCCTCTCCTTTTCCAAATTTATACATTTTGATTGGTGGGGAGATTCCATTATAGGG…
P1	GAATTCAAGTACCGTGCATTGAAGTTAAATAATTTACAGCATATGGAAAATAAATTTCAGATGGATTACGAGGCTGCAAGAGCTCCCTGGCCTTGGAAAACCAACTCACACACCTTGACTGAGGAAACTGCACAAATATTGTGTTTTCCATCTGCCCTTGGTTTAAAAAACTGTGTATCTTCTCTCCACTTCATTTTCCATATCTGCAAAATGGGAACGAGCTGGGTGGTGGCTACATACAGATGGAAAAATTCATCAGCTGTACACTGCAAGGGCCATGGGTGAGCACCAGCTGGAAAATTACTGCTTCAACTTTCATATTTTGGTAACTAATTCATATTTTTGGAAAACATACTGGCCACACAAAATTTAAAGAGGAAGTTATAGTTCAGTTTTTCC…
P2	GAATTCAAGTACCGTGCATCCAGGGGTCTCTTATATGCACACTTTTTCCAAACAAACGGGGATCAAAATGTTGGAACCTGCTGTTGGCCTGCCTGGAAAATTCTTCCCTCCTTACCTTGAGCTGGGTGGTGGCTACATACAGATGGAAAAATTCATCAGCTGTACACTCGTCCTCCACCCTCCAAGTCCGCGCTGGAAAATCACCCGCTGCGGGCTCCCACCAGTGAAATGGGATATTAGATATTTTCCAGCTAGGATACGACAGCTCCTATATGTGGGACAGAGCCTTGGTCTGGAAAACACTTTCAAGCCCACTGTGAGACATTTGGGAATATTGGGGGAGTTTTCCAAAAGAGAAATCCAGGTGAGGGTCCAAAGGGACTGATTATGGGCTGGAAA…
P3	GAATTCAAGTACCGTGCATTAGCGGGTCGGTATAATCCCCGACTGGAAAACCGCCCTAAGCCTTATGAGAGCTGGGTGGTGGCTACATACAGATGGAAAAATTCATCAGCTGTACACTTGAGTCAGGCATCTATACCTGTTAATGGAAAAAGATGGAAGGGGGTATTGAGATGCCCTATGTAAGTCAAGTGTCTTTTCCAGAGGAAGTTTGCATCCGATGATATGACATTATTCAATCTGTCATGGAAAAGTGCTGCGTAGCCTACCCAGAATAGACATATTTTTCATTCATTTGGAAAACACCCACTTCCCTGTTTCATTTATTTGAGGAACAAACTTGCCGTTTTCCATAACAGCTGCACTATTTTTTATATATAATGTGTGTAACACAGCTTTTCC…
P4	GAATTCAAGTACCGTGCATCGCAGACATCATCTTTGATGCTCTTTTTCCACTGTTTCGGTGCTTTAATTCAGTGGATCAATAGACAGTTCCTGTTTTCCACACAACTGAAAGGGTGGAACAGGCCAAGAGGCAGAGTGGGAGATTTTCCAGAGAGAAAGAAATAGAAGCAACATCCTGTGTGCACAGCAAGTGTGGAAAACTGAAATAGTGATCTGAGAAGAGATTGGCCACAGAAATCCAGGTGGAAAACCTGCAGAAGAGTGGGTTTACCAACCCTGCCCATAGTTGACATTTTTCCACCACTCCCCCCTTCCCAGGGATATTATTTAAAAAGGAAACACTTGGAAAAAATTATTTCATTTGTTCAGCCCTGGATGTGGACAGCGGCCCCCTGGAAA…
P5	GAATTCAAGTACCGTGCAAAGGCTTCAGTTTCAAATTGAATACATTTTCCATCCATGGATTGGCTTGTTGCCTCCTGCGTGAACCAGCACTGGTTTTTCCAGTAACTGGAGCCACAAGCTGTTGGAACCTGCTGTTGGCCTGCCTGGAAAATTCTTCCCTCCTTACCTTCTTCAGCTGAGGTCATCTGCAGACATTTTCCATAGTTGGGAGCTATTTTTAAAGTGTAAAATGGAGCAGCCACTTTGGAAAACAGTTTAGCAATTCATAATTTCAGTCTAACATGCAATTTAATTTTTTCCATTTAACAAGTTTTATGGAACACTGATAATCTGTTGCCACCAAATGGAAAACGTAAACAAGATATTCTACACATGTATGCCAATGCAGATTCACTGGAA…
P6	GAATTCAAGTACCGTGCATCATGTTGGGAATGGCACAACTTTTTGGAAAAAAATACATTTATAAAATAAGAACAGATGCCTTCTGATGCTAGATTTTCCAAAACTCCTACTGTTATGCTTTGAGGAGGCTATATAAATATTAATTTTCCAGTTCTGGAATTAAGAGAACGGACTACAACCCACAGCTGGTGAGTGGAAAAGAGGACATTCTTCTAAGAAAATAGATTGTTGGGAAGGTAACATTTTTCCATGGTTTTGATTTTTCCCAAAAGGTCATTCTTTGCGGGTACATTTTCCAGGGTCCAGCTCCGCAACAGGGCACAGCATCCGGAATTTTGCGTTTTTCCAGCGGGAAAACCAAGACCACACAGTAAGGTTTCTCATCTGCCTGGAAAAATG…
P7	GAATTCAAGTACCGTGCATTTCCTCTTGTGCAACTGAAGAACATGGAAAAAATGATCCCTAAAGTCCTGTGTTTTTAAACGTGCGCTTTGGGATTTTCCACACTGAAGGGTGGTGGCCTTTATTTCAAGATAGCTTTGGAAGTTTTCCATCAATGTAACCAGTTTCAAAAAGGATAGCACAAAACTGCTGTGTGGAAAAACCTATAATGAACAACTGTTCACCCCCAACCCATTTGCTGTTTTTTTCCATGTGAGCTTGAGAAGGCAACAGATTACCTAACCAACATGTGTGGAAAAGGAGTTAAAATCTGACAGGAGCTGGGTGGTGGCTACATACAGATGGAAAAATTCATCAGCTGTACACTCCTAGTCAGAATTTGTACCCCAGACTGGAAAACT…
P8	GAATTCAAGTACCGTGCATTGGAACCCATTGATTTATTCTGGATTTTCCACTGCTTTCTACCATTTTAACTTTTAAATTATGCTGACAGGGTTTTCCATAATTAATAATGTTTAAAGATTCTGCATGGTCTCTGCCTTCTTTTCCATCATGTCTTCCTGTTCCTATCTGTTCCCTAACGCGTCTGACCGTGGAAAAGTGGATCAGCAGGAGTGGTGAGAAAAATCCTTAAAAAGTCACGTTTTCCATTTGATTGGGTCAAAACTCATTTGAAGCAATGTCCCTCCTTTTTTCCACTGTGGTCTGTGTGTCTGGCTTGGGTTTTCCATTCAAGTCATTTGGAAAATATCCACCCCCCGGGGATAAGTACTTACTGAGCTGGGTGGATTTTCCATTCATGG…
P9	GAATTCAAGTACCGTGCAACAAAACAGAGATTTTGCACAGGGCTTTTCCAGTTAAATTTTAGGAAAGCAGAGCTGCCACGTTGGTACAGAAGTTGGAAAACACCATACGCTTCAACTGCCCTAATTTTAGTGTCATGGCAACATTTTCCAAGGGGATGGAATTGGGTATGCTATGTACGTCTATAAATTTTAATGGAAAAACCAAATAACTTTATCGTCACGCGCCACCATGTACTGATTTTGGAAAATGGTGATTTTCTAACTCCCTAAAGAGGGTTTATGTAGACTTTTTTTTCCATTTTTGACAACTTAAAAGAGGACTCAATAGATGCATCTGCATGGAAAACATCCTCCCCTCTACCAGTATGTACGTGCAAATATTCCAAAATTGGAAAAAAA…
P10	GAATTCAAGTACCGTGCAAGAGATGGGCTAACAGGTATGAGCATGGGAAAAGCATGTTTCAAGAATTTGAGATGTATTTCCCAGAAAAGGAACATGATGAAAATGGTCAGAAAAGGCATTCTTAGGGTCCCCAGATGTCTGCCTTTTCCATTGATTTTCTTTCCTGGTTAATTGCGAGGCTTGCCTCAAGGTGGAAAACAGTATCGGTTTCCACTGGATCACTAGGTCACAGGGTTTGCCTTTTTCCAAACCTGCATCTCAATTTTACCTATGATTTGCATTAAATAACTTTGGAAAAATTGAAGTTCTTGAGAAGCCACCGCGCCCGGCCTCCTCTCCTTTTCCAAATTTATACATTTTGATTGGTGGGGAGATTCCATTATAGGGGCTGGAAAACCC…
P14	GAATTCAAGTACCGTGCAATATGAGAGCCCAGCACTTTACCTCCTGACCACAGAGCTGGGTGGTGGCTACATACAGATGGAAAAATTCATCAGCTGTACACTAAATACTTTATATTTTATAACTATATTTTCCAAGTTTGTGCTTTAACTTTGTGATGGTTTAGCGGCAGCTGCTTGTAGGGGTATTTTTGGTTTCCTGCTTCTTTTTTCCCTTCTAAGTAAAGACAAAATAACATAAGTGTTTGACTAATGATCAAATGGAAAATAGAATCTGGTGAAGGTGTCCAAACGCAGAAAGGAAGGTGTTTACAGGGAGGACATAGATCCCTCCACCCCACCACCCCATCATTTCGTTGTTGCCAGCTGGCTGATGTTAACAACATTGGAAAATATAGATCT…
P15	GAATTCAAGTACCGTGCAAGACTTGTTCTTCTTCTGCAGTATCTGGAAAATCTGGAGAAATTAATGTTAAAAGACATTATTATTAAGTCCCTGGAAAAACACATGGCCATTTTCAATAAAACCCCTGGCACACGGTTGGCAGTAGTTCTCCCCGACTCTCCTAGGAATGTTTTTCCTCTGTGCTGAGCTGTTGTCACTGCTCTTTGCAACACTTTTGCTCCACGGAGGGGGAGGATTCAACTGTGTATCTGCTTGCAGTGTTTTTCCATTATAATAGTTTTTAAAATATGACTCCATCCCAAGAAATTGGTTTTAAAGATTTGAGGAAAAACTGCTTTTAGATTTCAGAGAAAGAAAAAGAGTGTGTTTCTACTTCCCCCTTTTAAATCTGATAACTTT…
P32	TGTTTTTGATGGGAAAATTGAGATGCAGGTTTGGAAAAAGGCAAACCCTGTGACCTAGTGATCATAAACAACAGGCACCCCCTTAAAGAAAGGAGGAAAAACTGTTTCATACAGAAGGCGTTAATTGCATGAATTAGAACCCATATGACTGATGGCATATTCAGATAATCGGGTCCCAGGTCTGGAAAAGCAGCCTTTTCCCCACGTTTCTTTCCCCACCTAAGAATGATTTCTATATAAGCATAACAGTAGGAGTTTTGGAAAATCTAGCATCAGAAGGCATCTGTTCTTCACTTTTATGTCTGTACACTCGCTGTCTGCTGTCGGCTCAGGAAAAGTCTCTTTTCCAGACACAGCTCCCAAGGTGGGGTGGGCGCAGCTGAGAAGCCGTAATCAGAT…
P45	CACCCCCTTAAAGAAAGGAGGAAAAACTGTTTCATACAGAAGGCGTTAATTGCATGAATTAGACTAAAAAGGTAGTGCATTCTTAGGGTCCCCAGATGTCTGCCTTTTCCATTGATTTTCTTTCCTGCCCGCTCCTTAGGACACCTCTTAAGTGTACAGCTGATGAATTTTTCCATCTGTATGTAGCCACCACCCAGCTCCACGTATTTTCAGGTCTCTTTTACTCATTTTTAATTGAAAATGGCCATGTGTTTTTCCAGGGACTTAATAATAATGTCTTTTAAAAATAAAGGATTGAATGCAAATGGCGAGCTCATGGGTTTCTCCACCAAGGTGACGAGTGGAAAAGGTGAAGGTAACAATCTTTTCCTTGACTCAGAATTATCCCTTGTTATGCAA…
P46	AACCCATATGACTGATGGCATATTCAGATAATCGGGTCCCAGGTCTGGAAAAGCAGCCTTTTCCCCACGTTTCTTTCCCCACCTAAATGACAATCCACATTAACTACTTAAAGCATAAGCTATTTTCCAGGAGAGGCAGCAAGTGCATTCTACTCCCATGAGAGAAGTCGGGCTGTTTTTAAATGTAATATGATTTTCCATTTACTTATTTATCTTTAAAATGAGGTTTTTTGTTACCCAAGCCTCACCTCACTGATATTTTCCAACCAAAATGGGGGCTAAATGGTCTGAGGAAAGATTCTATTGCATTTCTAACAGCTATGGAAAAATACAGCATATTCTGCAAACCAAAATGTAGAACGAAGGACAGCTGAAGAGTGAGTCGGTTAAAGGGAGAGC…
P47	CTTCGCATATTTTAGAAATACTTTATATTTTATAACTATATTTTCCAAGTTTGTGCTTTAACTTTAATTTTCTTATATGTTTTTGATGGGAAAATTGAGATGCAGGTTTGGAAAAAGGCAAACCCTGTGACCTAGTGATCATAAACAACAGGTACAGAAGGCGTGGGCTATGCAAATCGAAACGCTGGAAACACTGAGTAATCAGATCAAGTCATGTTTCCATTTGAATGCAAATGGATACAAATCTGTGTGGTGCACAATCTAACCATGGAAAAACTTCTGTTAGCTTCACTATGAATGGCATTAAGATATGAGCCCAGGGCCCACGCTCCCTCCGGGCACAGCATCCGGAATTTTGCGTTTTTCCAGCGGGAAAACCAAGACGTGTTTTCCCGTTTC…
P53	AGTGCTGGGTCAGCAGCTCTTTGAGAGCAGGACTCTATTTTCCAGTCTCTTTATAAGCTTTGATGCAGTGTCAGAGAGAAGTCGGGCTGTTTTTAAATGTAATATGATTTTCCATTTACTTATTTATCTTTAAAATGAGGTATAAACTATGGGTCTCTGTAAAATAGATTGTTGGGAAGGTAACATTTTTCCATGGTTTTGATTTTTCCCAAAAGTATTTATGTATTGATTTAAGGAGTGTAGCTGTTAATTGCGAGGCTTGCCTCAAGGTGGAAAACAGTATCGGTTTCCACTGCCACCCCAGAGGAAAAACTGTTTCATACAGAAGGCGTGGGCTATGCAAATCGAAACGCTGGAAACACTGAGTAATCAGATCAAGTCATGTTTCCATTTGAACTT…
P54	TATGAGATGACCTATGATTTGCATTAAATAACTTTGGAAAAATTGAAGTTCTTGAGAAACGTTGACTTTTGATGGGAAAATTGAGATGCAGGTTTGGAAAAAGGCAAACCCTGTGACCTAGTGATCATAAACAACAGATAAACTATGGGTCTCTGTAAAATAGATTGTTGGGAAGGTAACATTTTTCCATGGTTTTGATTTTTCCCAAAAGTATTTATGTATTGATTTAACTAAAAAGGTAGTGCATTCTTAGGGTCCCCAGATGTCTGCCTTTTCCATTGATTTTCTTTCCTGCCCGCTCCTTAGATAATATGTTCTAGAAAAGTGGAAACTGTTATTTTCCACTTTGTAACAGTACAGTTACATTCATCTTTTTGGTAGTGAGCTCATGGGTTTCTC…
P69	GAGAGAAGTCGGGCTGTTTTTAAATGTAATATGATTTTCCATTTACTTATTTATCTTTAAAATGAGGTTGAGCCCAGGGCCCACGCTCCCTCCGGGCACAGCATCCGGAATTTTGCGTTTTTCCAGCGGGAAAACCAAGACGTGTTTTCCCGTTTCCCACAACACTCGCTGTCTGCTGTCGGCTCAGGAAAAGTCTCTTTTCCAGACACAGCTCCCAAGGTGGGGTGGGCGCAGCTGAGAAGCCTGATGAGGGATGTGGTATGGTAAAGGGGTTTTCCAGCCCCTATAATGGAATCTCCCCACCCTCTTTCAGTAGATTTGCATTAAAAAAATAAACAAGTGTGGAAAATGATTACAAGCACATTTAGAATATTTTGTATGCCACAGGGGGATTCCCCT…
P78	GGAAAGATTCTATTGCATTTCTAACAGCTATGGAAAAATACAGCATATTCTGCAAACCAAAATGTAGAACGAAGGAAGAATGATTTCTATATAAGCATAACAGTAGGAGTTTTGGAAAATCTAGCATCAGAAGGCATCTGTTCTTCACTTTTATGTCTGTACAGCTGAAGAGTGAGTCGGTTAAAGGGAGAGCGAGACATGCAGGGAGATGGAAAAAGAATCTTTTAGAGAAAAAGTAAAAGCCCTGTAGTATTTCCAAATGCTAGCAGGGGAATCCCCATAATATGTTCTAGAAAAGTGGAAACTGTTATTTTCCACTTTGTAACAGTACAGTTACATTCATCTTTTTGGTAGTCACTCGCTGTCTGCTGTCGGCTCAGGAAAAGTCTCTTTTCCAGA…
P86	ATGGGGTCCCAGCTCACCGTTATAACCAGTTATTTTTCCATTGTAAAAGGGGTCTCAATTTACCATTATACCCCACAGCTGACACCTCTTAAGTGTACAGCTGATGAATTTTTCCATCTGTATGTAGCCACCACCCAGCTCCACGTATTTTCAGGGAGCTCATGGGTTTCTCCACCAAGGTGACGAGTGGAAAATCTGACTCAGAATTATCCCTTGTTATGCAAATCGCCCAAAGAGGAAAATTTCAGCTGAAGAGTGAGTCGGTTAAAGGGAGAGCGAGACATGCAGGGAGATGGAAAAAGAATCTTTTAGAGAAAAAGTAAAAGCCCTGTAGTGGAAAACTTCCTTGGTGGAGAAACCCATGAGCTCATCTGGAGGAGAATGATTTCTATATAAGCA…
P87	GGAAAACTTCCTTGGTGGAGAAACCCATGAGCTCATCTGGAGGATGCAAATGGATACAGAAGGCGTGGAGGAAAAACTGTTTCCTGTTCCAATAGACGCCCTTTTTGAATGCAAATGGCGAGCTCATGGGTTTAGGTTACCCATTTCTGTATTTCCTTGCAAAATTTTCCAGGTTGGCCGGGCGCGGTGGCTCACGCCTGTAATCCCAGTGTTTTTGATGGGAAAATTGAGATGCAGGTTTGGAAAAAGGCAAACCCTGTGACCTAGTGATCATAAACAACAGGTGTGACTCATTCTAGAAATCAACTGTGTATCTGCTTGCAGTGTTTTTCCATTATAATAGTTTTTAATCCCTGATTTTCCATCCACCAAGGTGACGAGTGGAAAATCTGACTCAGA…
P88	TAGAAAAGAGGAAGGAAATTGCCTTTTCTGACCATTTTCATCATGTTGCTTTTCTGGGAAATACATCTCAAATTCTTGAAACATGCTTTTCCCATGCTCATACCTGTTAGCCCATCTCTCCCAGTTTGAATCTCTGAGGAGTGTAGCTGTTAATTGCGAGGCTTGCCTCAAGGTGGAAAACAGTATCGGTTTCCACTGCCACCCCAGAGATAAACTATGGGTCTCTGTAAAATAGATTGTTGGGAAGGTAACATTTTTCCATGGTTTTGATTTTTCCCAAAAGTATTTATGTATTGATTTACAGTTTCTGGCCCACTTGTTTGTCTAATAAGTGTTTGACTAATGATCAAATGGAAAATAGAATCTGGTGAAGGTGTCCAAACGCAGAAAGGAAGGTGT…

## Sheet: TCRs
TCR #	Source	IEDB Reference ID	Individual	TRBV	CDR3 beta	TRBJ	TRAV	CDR3 alpha	TRAJ	Target	HLA I	CD4+/CD8+	Asssociation	TCR seqeunce nt	aa
TT2	Janssen			TRBV30*02	CAWSGLGEGNTEAFF	TRBJ1-1*01	TRAV38-1*04	CAFLFYNTDKLIF	TRAJ34*01	Tetanus toxoid	HLA- DRB1*04:01:01	CD4+	Tetanus toxoid booster vaccination	ATGACCAGGGTTTCTCTACTTTGGGCAGTGGTGGTGTCTACCTGCCTGGAATCAGGAATGGCCCAGACCGTTACTCAGTCGCAGCCAGAAATGTCCGTGCAGGAAGCCGAGACCGTCACTCTCAGCTGCACCTACGACACCTCCGAAAACAATTACTATTTATTCTGGTACAAACAGCCTCCTTCCAGGCAGATGATTCTTGTTATACGACAGGAGGCTTACAAGCAGCAAAATGCTACAGAAAACCGTTTCTCTGTCAATTTTCAGAAAGCAGCCAAATCTTTTTCCCTCAAAATCTCAGATTCTCAGCTTGGGGACACGGCCATGTATTTTTGCGCCTTCCTATTTTACAATACAGACAAACTTATTTTCGGGACAGGCACAAGACTGCAAGTTTTT…	MTRVSLLWAVVVSTCLESGMAQTVTQSQPEMSVQEAETVTLSCTYDTSENNYYLFWYKQPPSRQMILVIRQEAYKQQNATENRFSVNFQKAAKSFSLKISDSQLGDTAMYFCAFLFYNTDKLIFGTGTRLQVFPNIQNPDPAVYQLRDSKSSDKSVCLFTDFDSQTNVSQSKDSDVYITDKTVLDMRSMDFKSNSAVAWSNKSDFACANAFNNSIIPEDTFFPSPESSCDVKLVEKSFETDTNLNFQNLSVIGFRILLLKVAGFNLLMTLRLWSSGPSRRKRSASGEGRGSLLTCGDVEENPGPMLCSLLALLLGTFFGVRSQTIHQWPATLVQPVGSPLSLECTVEGTSNPNLYWYRQAAGRGLQLLFYSVGIGQISSEVPQNLSASRPQDRQFILSS…
TT7	Janssen			TRBV7-8*01	CASSTRESSSNYGYTF	TRBJ1-2*01	TRAV4*01	CLVGDAGTGNQFYF	TRAJ49*01	Tetanus toxoid	HLA- DRB1*04:01:01	CD4+	Tetanus toxoid booster vaccination	ATGAGGCAAGTGGCGAGAGTGATCGTGTTCCTGACCCTGAGTACTTTGAGCCTTGCTAAGACCACCCAGCCCATCTCCATGGACTCATATGAAGGACAAGAAGTGAACATAACCTGTAGCCACAACAACATTGCTACAAATGATTATATCACGTGGTACCAACAGTTTCCCAGCCAAGGACCACGATTTATTATTCAAGGATACAAGACAAAAGTTACAAACGAAGTGGCCTCCCTGTTTATCCCTGCCGACAGAAAGTCCAGCACTCTGAGCCTGCCCCGGGTTTCCCTGAGCGACACTGCTGTGTACTACTGCCTCGTGGGTGACGCCGGCACCGGTAACCAGTTCTATTTTGGGACAGGGACAAGTTTGACGGTCATTCCAAATATCCAGAACCCT…	MRQVARVIVFLTLSTLSLAKTTQPISMDSYEGQEVNITCSHNNIATNDYITWYQQFPSQGPRFIIQGYKTKVTNEVASLFIPADRKSSTLSLPRVSLSDTAVYYCLVGDAGTGNQFYFGTGTSLTVIPNIQNPDPAVYQLRDSKSSDKSVCLFTDFDSQTNVSQSKDSDVYITDKTVLDMRSMDFKSNSAVAWSNKSDFACANAFNNSIIPEDTFFPSPESSCDVKLVEKSFETDTNLNFQNLSVIGFRILLLKVAGFNLLMTLRLWSSGPSRRKRSASGEGRGSLLTCGDVEENPGPMGTRLLCWVVLGFLGTDHTGAGVSQSPRYKVAKRGQDVALRCDPISGHVSLFWYQQALGQGPEFLTYFQNEAQLDKSGLPSDRFFAERPEGSVSTLKIQRT…
TT9	Janssen			TRBV6-6	CASSYGGGSDGYT	TRBJ1-6*01	TRAV26-1*01	CTPHLLGSNYKLTF	TRAJ30*01	Tetanus toxoid	HLA- DRB1*04:01:01	CD4+	Tetanus toxoid booster vaccination	ATGCGCCTGGTGGCCCGGGTCACCGTCTTCCTCACTTTTGGGACCATTATCGATGCCAAGACCACGCAGCCTCCCAGCATGGACTGCGCCGAGGGCCGCGCGGCCAACCTGCCCTGCAACCATTCCACCATCAGCGGGAACGAATATGTGTACTGGTACCGCCAGATCCACAGCCAGGGCCCCCAGTACATCATTCATGGCCTCAAAAACAACGAGACCAACGAGATGGCCTCACTTATCATCACGGAGGATCGGAAGAGCTCCACACTCATCCTGCCTCATGCCACCCTCCGGGACACCGCTGTGTATTACTGCACACCCCACCTGCTGGGCTCCAATTACAAACTCACCTTTGGAAAAGGAACACTGCTTACTGTCAACCCCAACATCCAGAACCCT…	MRLVARVTVFLTFGTIIDAKTTQPPSMDCAEGRAANLPCNHSTISGNEYVYWYRQIHSQGPQYIIHGLKNNETNEMASLIITEDRKSSTLILPHATLRDTAVYYCTPHLLGSNYKLTFGKGTLLTVNPNIQNPDPAVYQLRDSKSSDKSVCLFTDFDSQTNVSQSKDSDVYITDKTVLDMRSMDFKSNSAVAWSNKSDFACANAFNNSIIPEDTFFPSPESSCDVKLVEKSFETDTNLNFQNLSVIGFRILLLKVAGFNLLMTLRLWSSGPSRRKRSASGEGRGSLLTCGDVEENPGPMSISLLCCAAFPLLWAGPVNAGVTQTPKFRILKIGQSMTLQCTQDMNHNYMYWYRQDPGMGLKLIYYSVGAGITDKGEVPNGYNVSRSTTEDFPLRLELAA…
TT10	Janssen			TRBV6-6*01	CASSYPGGDTEAFF	TRBJ1-1*01	TRAV9-2*01	CALSDLVNQGGKLIF	TRAJ23*01	Tetanus toxoid	HLA- DRB1*04:01:01	CD4+	Tetanus toxoid booster vaccination	ATGAACTATTCTCCAGGCTTAGTATCTCTGATACTCTTACTGCTTGGAAGAACCCGTGGAAATTCAGTGACCCAGATGGAAGGGCCAGTGACTCTCTCAGAAGAGGCCTTCCTGACTATAAACTGCACGTACACAGCCACAGGATACCCTTCCCTTTTCTGGTATGTCCAATATCCTGGAGAAGGTCTACAGCTCCTCCTGAAAGCCACGAAGGCTGATGACAAGGGAAGCAACAAAGGTTTTGAAGCCACATACCGTAAAGAAACCACTTCTTTCCACTTGGAGAAAGGCTCAGTTCAAGTGTCAGACTCAGCGGTGTACTTCTGTGCTCTGAGTGACCTGGTTAACCAGGGAGGAAAGCTTATCTTCGGACAGGGAACGGAGTTATCTGTGAAACCC…	MNYSPGLVSLILLLLGRTRGNSVTQMEGPVTLSEEAFLTINCTYTATGYPSLFWYVQYPGEGLQLLLKATKADDKGSNKGFEATYRKETTSFHLEKGSVQVSDSAVYFCALSDLVNQGGKLIFGQGTELSVKPNIQNPDPAVYQLRDSKSSDKSVCLFTDFDSQTNVSQSKDSDVYITDKTVLDMRSMDFKSNSAVAWSNKSDFACANAFNNSIIPEDTFFPSPESSCDVKLVEKSFETDTNLNFQNLSVIGFRILLLKVAGFNLLMTLRLWSSGPSRRKRSASGEGRGSLLTCGDVEENPGPMSISLLCCAAFPLLWAGPVNAGVTQTPKFRILKIGQSMTLQCTQDMNHNYMYWYRQDPGMGLKLIYYSVGAGITDKGEVPNGYNVSRSTTEDFPLR…
TT11	Janssen			TRBV5-4*01/02	CASASWREGGIQYF	TRBJ2-4*01	TRAV41*01	CAVINTDKLIF	TRAJ34*01	Tetanus toxoid	HLA- DRB1*04:01:01	CD4+	Tetanus toxoid booster vaccination	ATGGTCAAGATCCGGCAATTCCTGCTGGCCATCCTCTGGCTTCAGCTGTCCTGTGTGTCTGCTGCCAAGAACGAGGTGGAGCAGTCACCCCAAAATCTTACTGCTCAGGAAGGAGAGTTCATCACAATCAATTGTTCATACTCTGTTGGTATCAGTGCTCTTCACTGGCTGCAGCAGCACCCCGGAGGAGGTATTGTGTCCCTCTTCATGCTGTCCTCTGGAAAGAAAAAGCATGGCCGCCTTATCGCCACCATCAACATCCAGGAGAAGCACAGCAGCCTCCACATCACAGCCAGCCACCCCCGGGACAGCGCTGTGTACATCTGCGCCGTCATCAATACAGACAAGCTCATTTTTGGGACGGGCACCCGCCTGCAGGTGTTCCCCAACATCCAGAAC…	MVKIRQFLLAILWLQLSCVSAAKNEVEQSPQNLTAQEGEFITINCSYSVGISALHWLQQHPGGGIVSLFMLSSGKKKHGRLIATINIQEKHSSLHITASHPRDSAVYICAVINTDKLIFGTGTRLQVFPNIQNPDPAVYQLRDSKSSDKSVCLFTDFDSQTNVSQSKDSDVYITDKTVLDMRSMDFKSNSAVAWSNKSDFACANAFNNSIIPEDTFFPSPESSCDVKLVEKSFETDTNLNFQNLSVIGFRILLLKVAGFNLLMTLRLWSSGPSRRKRSASGEGRGSLLTCGDVEENPGPMGPGLLCWVLLCLLGAGSVETGVTQSPTHLIKTRGQQVTLRCSSQSGHNTVSWYQQALGQGPQFIFQYYREEENGRGNFPPRFSGLQFPNYSSELNVNAL…
TT13	Janssen			TRBV6-5*01	CASSSETSGGDNEQFF	TRBD2*01	TRAV26-1*01	CIVRVPVVRAGTALIF	TRAJ15*01	Tetanus toxoid	HLA- DRB1*04:01:01	CD4+	Tetanus toxoid booster vaccination	ATGAGGCTGGTGGCAAGAGTAACTGTGTTTCTGACCTTTGGAACTATAATTGATGCTAAGACCACCCAGCCCCCCTCCATGGATTGCGCTGAAGGAAGAGCTGCAAACCTGCCTTGTAATCACTCTACCATCAGTGGAAATGAGTATGTGTATTGGTATCGACAGATTCACTCCCAGGGGCCACAGTATATCATTCATGGTCTAAAAAACAATGAAACCAATGAAATGGCCTCTCTGATCATCACAGAAGACAGAAAGTCCAGCACCTTGATCCTGCCCCACGCTACGCTGAGAGACACTGCTGTGTACTATTGCATCGTCAGAGTCCCCGTTGTGCGGGCAGGAACTGCTCTGATCTTTGGGAAGGGAACCACCTTATCAGTGAGTTCCAATATCCAG…	MRLVARVTVFLTFGTIIDAKTTQPPSMDCAEGRAANLPCNHSTISGNEYVYWYRQIHSQGPQYIIHGLKNNETNEMASLIITEDRKSSTLILPHATLRDTAVYYCIVRVPVVRAGTALIFGKGTTLSVSSNIQNPDPAVYQLRDSKSSDKSVCLFTDFDSQTNVSQSKDSDVYITDKTVLDMRSMDFKSNSAVAWSNKSDFACANAFNNSIIPEDTFFPSPESSCDVKLVEKSFETDTNLNFQNLSVIGFRILLLKVAGFNLLMTLRLWSSGPSRRKRSASGEGRGSLLTCGDVEENPGPMSIGLLCCAALSLLWAGPVNAGVTQTPKFQVLKTGQSMTLQCAQDMNHEYMSWYRQDPGMGLRLIHYSVGAGITDQGEVPNGYNVSRSTTEDFPLRLLS…
TT17	Janssen			TRBV30*02	CAWSPIREGGTEAF	TRBJ2-5*01	TRAV38-1*01	CAFMRYNTDKLIF	TRAJ34*01	Tetanus toxoid	HLA- DRB1*04:01:01	CD4+	Tetanus toxoid booster vaccination	ATGACCAGGGTCTCACTTCTGTGGGCTGTGGTCGTGAGCACCTGCCTGGAGAGCGGTATGGCGCAGACTGTTACACAAAGTCAACCAGAGATGTCTGTTCAAGAAGCCGAAACAGTTACCTTATCCTGCACATACGACACTTCAGAGAACAACTACTACCTCTTCTGGTACAAACAGCCCCCTTCCCGCCAGATGATCCTGGTCATCAGGCAGGAGGCCTACAAGCAGCAGAATGCCACAGAAAACCGCTTCAGCGTCAACTTCCAGAAGGCCGCAAAATCCTTCTCCCTCAAGATCAGCGACTCCCAGCTCGGGGACACAGCCATGTACTTCTGTGCGTTCATGCGCTACAACACAGACAAGCTCATCTTTGGGACCGGCACTCGCCTGCAGGTGTTC…	MTRVSLLWAVVVSTCLESGMAQTVTQSQPEMSVQEAETVTLSCTYDTSENNYYLFWYKQPPSRQMILVIRQEAYKQQNATENRFSVNFQKAAKSFSLKISDSQLGDTAMYFCAFMRYNTDKLIFGTGTRLQVFPNIQNPDPAVYQLRDSKSSDKSVCLFTDFDSQTNVSQSKDSDVYITDKTVLDMRSMDFKSNSAVAWSNKSDFACANAFNNSIIPEDTFFPSPESSCDVKLVEKSFETDTNLNFQNLSVIGFRILLLKVAGFNLLMTLRLWSSGPSRRKRSASGEGRGSLLTCGDVEENPGPMLCSLLALLLGTFFGVRSQTIHQWPATLVQPVGSPLSLECTVEGTSNPNLYWYRQAAGRGLQLLFYSVGIGQISSEVPQNLSASRPQDRQFILSS…
RA18	Janssen			TRBV6-5*01	CASRGPDRSYGYTF	TRBJ1-2*01	TRAV13-2*01	CAEKADSWGKLQF	TRAJ24*02		HLA- DRB1*04:01:01	CD4+	Rheumatoid arthritis	ATGGCAGGCATTCGAGCTTTATTTATGTACTTGTGGCTGCAGCTGGACTGGGTGAGCAGAGGAGAGAGTGTGGGGCTGCATCTTCCTACCCTGAGTGTCCAGGAGGGTGACAACTCTATTATCAACTGTGCTTATTCAAACAGCGCCTCAGACTACTTCATTTGGTACAAGCAAGAATCTGGAAAAGGTCCTCAATTCATTATAGACATTCGTTCAAATATGGACAAAAGGCAAGGCCAAAGAGTCACCGTTTTATTGAATAAGACAGTGAAACATCTCTCTCTGCAAATTGCAGCTACTCAACCTGGAGACTCAGCTGTCTACTTTTGTGCAGAGAAGGCAGACAGCTGGGGGAAATTGCAGTTTGGAGCAGGGACCCAGGTTGTGGTCACCCCAGAT…	MAGIRALFMYLWLQLDWVSRGESVGLHLPTLSVQEGDNSIINCAYSNSASDYFIWYKQESGKGPQFIIDIRSNMDKRQGQRVTVLLNKTVKHLSLQIAATQPGDSAVYFCAEKADSWGKLQFGAGTQVVVTPDIQNPDPAVYQLRDSKSSDKSVCLFTDFDSQTNVSQSKDSDVYITDKTVLDMRSMDFKSNSAVAWSNKSDFACANAFNNSIIPEDTFFPSPESSCDVKLVEKSFETDTNLNFQNLSVIGFRILLLKVAGFNLLMTLRLWSSGPSRRKRSASGEGRGSLLTCGDVEENPGPMSIGLLCCAALSLLWAGPVNAGVTQTPKFQVLKTGQSMTLQCAQDMNHEYMSWYRQDPGMGLRLIHYSVGAGITDQGEVPNGYNVSRSTTEDFPLRL…
RA38	Janssen			TRBV19*01	CASTSGFLETQYF	TRBJ2-5*01	TRAV12-3*01	CAMRVNDYKLSF	TRAJ20*01		HLA- DRB1*04:01:01	CD4+	Rheumatoid arthritis	ATGAAATCCTTGAGAGTTTTACTGGTGATCCTGTGGCTTCAGTTAAGCTGGGTTTGGAGCCAACAGAAGGAGGTGGAGCAGGATCCTGGACCACTCAGTGTTCCAGAGGGAGCCATTGTTTCTCTCAACTGCACTTACAGCAACAGTGCTTTTCAATACTTCATGTGGTACAGACAGTATTCCAGAAAAGGCCCTGAGTTGCTGATGTACACATACTCCAGTGGTAACAAAGAAGATGGAAGGTTTACAGCACAGGTCGATAAATCCAGCAAGTATATCTCCTTGTTCATCAGAGACTCACAGCCCAGTGATTCAGCCACCTACCTCTGTGCAATGAGGGTGAACGACTACAAGCTCAGCTTTGGAGCCGGAACCACAGTAACTGTAAGAGCAAATATC…	MKSLRVLLVILWLQLSWVWSQQKEVEQDPGPLSVPEGAIVSLNCTYSNSAFQYFMWYRQYSRKGPELLMYTYSSGNKEDGRFTAQVDKSSKYISLFIRDSQPSDSATYLCAMRVNDYKLSFGAGTTVTVRANIQNPDPAVYQLRDSKSSDKSVCLFTDFDSQTNVSQSKDSDVYITDKTVLDMRSMDFKSNSAVAWSNKSDFACANAFNNSIIPEDTFFPSPESSCDVKLVEKSFETDTNLNFQNLSVIGFRILLLKVAGFNLLMTLRLWSSGPSRRKRSASGEGRGSLLTCGDVEENPGPMSNQVLCCVVLCFLGANTVDGGITQSPKYLFRKEGQNVTLSCEQNLNHDAMYWYRQDPGQGLRLIYYSQIVNDFQKGDIAEGYSVSREKKESFPLTVT…
RA48	Janssen			TRBV6-2*01,TRBV6-3*01	CASSYNHEQYF	TRBJ2-7*01	TRAV20*01	CAVQALNNDMRF	TRAJ43*01		HLA- DRB1*04:01:01	CD4+	Rheumatoid arthritis	ATGGAGAAAATGTTGGAGTGTGCATTCATAGTCTTGTGGCTTCAGCTTGGCTGGTTGAGTGGAGAAGACCAGGTGACGCAGAGTCCCGAGGCCCTGAGACTCCAGGAGGGAGAGAGTAGCAGTCTTAACTGCAGTTACACAGTCAGCGGTTTAAGAGGGCTGTTCTGGTATAGGCAAGATCCTGGGAAAGGCCCTGAATTCCTCTTCACCCTGTATTCAGCTGGGGAAGAAAAGGAGAAAGAAAGGCTAAAAGCCACATTAACAAAGAAGGAAAGCTTTCTGCACATCACAGCCCCTAAACCTGAAGACTCAGCCACTTATCTCTGTGCTGTGCAGGCCCTAAACAATGACATGCGCTTTGGAGCAGGGACCAGACTGACAGTAAAACCAAATATCCAG…	MEKMLECAFIVLWLQLGWLSGEDQVTQSPEALRLQEGESSSLNCSYTVSGLRGLFWYRQDPGKGPEFLFTLYSAGEEKEKERLKATLTKKESFLHITAPKPEDSATYLCAVQALNNDMRFGAGTRLTVKPNIQNPDPAVYQLRDSKSSDKSVCLFTDFDSQTNVSQSKDSDVYITDKTVLDMRSMDFKSNSAVAWSNKSDFACANAFNNSIIPEDTFFPSPESSCDVKLVEKSFETDTNLNFQNLSVIGFRILLLKVAGFNLLMTLRLWSSGPSRRKRSASGEGRGSLLTCGDVEENPGPMSLGLLCCGAFSLLWAGPVNAGVTQTPKFRVLKTGQSMTLLCAQDMNHEYMYWYRQDPGMGLRLIHYSVGEGTTAKGEVPDGYNVSRLKKQNFLLGLES…
RA94	Janssen			TRBV11-2*01	CASSLVSGELF	TRBJ2-2*01	TRAV26-1*01	CIVSDGGSNYKLTF	TRAJ53*01		HLA- DRB1*04:01:01	CD4+	Rheumatoid arthritis	ATGAGGCTGGTGGCAAGAGTAACTGTGTTTCTGACCTTTGGAACTATAATTGATGCTAAGACCACCCAGCCCCCCTCCATGGATTGCGCTGAAGGAAGAGCTGCAAACCTGCCTTGTAATCACTCTACCATCAGTGGAAATGAGTATGTGTATTGGTATCGACAGATTCACTCCCAGGGGCCACAGTATATCATTCATGGTCTAAAAAACAATGAAACCAATGAAATGGCCTCTCTGATCATCACAGAAGACAGAAAGTCCAGCACCTTGATCCTGCCCCACGCTACGCTGAGAGACACTGCTGTGTACTATTGCATCGTCAGCGATGGAGGTAGCAACTATAAACTGACATTTGGAAAAGGAACTCTCTTAACCGTGAATCCAAATATCCAGAACCCT…	MRLVARVTVFLTFGTIIDAKTTQPPSMDCAEGRAANLPCNHSTISGNEYVYWYRQIHSQGPQYIIHGLKNNETNEMASLIITEDRKSSTLILPHATLRDTAVYYCIVSDGGSNYKLTFGKGTLLTVNPNIQNPDPAVYQLRDSKSSDKSVCLFTDFDSQTNVSQSKDSDVYITDKTVLDMRSMDFKSNSAVAWSNKSDFACANAFNNSIIPEDTFFPSPESSCDVKLVEKSFETDTNLNFQNLSVIGFRILLLKVAGFNLLMTLRLWSSGPSRRKRSASGEGRGSLLTCGDVEENPGPMGTRLLCWAALCLLGAELTEAGVAQSPRYKIIEKRQSVAFWCNPISGHATLYWYQQILGQGPKLLIQFQNNGVVDDSQLPKDRFSAERLKGVDSTLKIQPA…
RA97	Janssen			TRBV19*01	CASSIPGVQPQH	TRBJ1-5*01	TRAV13-2*01	CAEKDGGTSYGKLTF	TRAJ52*01		HLA- DRB1*04:01:01	CD4+	Rheumatoid arthritis	ATGGCAGGCATTCGAGCTTTATTTATGTACTTGTGGCTGCAGCTGGACTGGGTGAGCAGAGGAGAGAGTGTGGGGCTGCATCTTCCTACCCTGAGTGTCCAGGAGGGTGACAACTCTATTATCAACTGTGCTTATTCAAACAGCGCCTCAGACTACTTCATTTGGTACAAGCAAGAATCTGGAAAAGGTCCTCAATTCATTATAGACATTCGTTCAAATATGGACAAAAGGCAAGGCCAAAGAGTCACCGTTTTATTGAATAAGACAGTGAAACATCTCTCTCTGCAAATTGCAGCTACTCAACCTGGAGACTCAGCTGTCTACTTTTGTGCAGAGAAGGATGGTGGTACTAGCTATGGAAAGCTGACATTTGGACAAGGGACCATCTTGACTGTCCAT…	MAGIRALFMYLWLQLDWVSRGESVGLHLPTLSVQEGDNSIINCAYSNSASDYFIWYKQESGKGPQFIIDIRSNMDKRQGQRVTVLLNKTVKHLSLQIAATQPGDSAVYFCAEKDGGTSYGKLTFGQGTILTVHPNIQNPDPAVYQLRDSKSSDKSVCLFTDFDSQTNVSQSKDSDVYITDKTVLDMRSMDFKSNSAVAWSNKSDFACANAFNNSIIPEDTFFPSPESSCDVKLVEKSFETDTNLNFQNLSVIGFRILLLKVAGFNLLMTLRLWSSGPSRRKRSASGEGRGSLLTCGDVEENPGPMSNQVLCCVVLCFLGANTVDGGITQSPKYLFRKEGQNVTLSCEQNLNHDAMYWYRQDPGQGLRLIYYSQIVNDFQKGDIAEGYSVSREKKESFPL…
DMF5	Borbulevych O. Y. et al. J Immunol. 2011			TRBV6-4	CASSLSFGTEAFF	TRBJ1-1	TRAV12-2*01	CAVNFGGGKLIF	TRAJ23*02	MLANA, tumor antigene	HLA- A*02:01:01:01	CD8+	Melanoma	ATGAAGAGCCTGAGGGTGCTGCTGGTGATCCTGTGGCTCCAGCTGAGCTGGGTGTGGAGCCAGCAGAAGGAGGTGGAGCAGAACAGCGGCCCCCTGAGCGTGCCCGAGGGCGCCATCGCCAGCCTGAACTGCACCTACAGCGACAGGGGCAGCCAGAGCTTCTTCTGGTACAGGCAGTACAGCGGCAAGAGCCCCGAGCTGATCATGTTCATCTACAGCAACGGCGACAAGGAGGACGGCAGGTTCACCGCCCAGCTGAACAAGGCCAGCCAGTACGTGAGCCTGCTGATCAGGGACAGCCAGCCCAGCGACAGCGCCACCTACCTGTGCGCCGTGAACTTCGGCGGCGGCAAGCTGATCTTCGGCCAGGGCACCGAGCTGAGCGTGAAGCCCAATATC…	MKSLRVLLVILWLQLSWVWSQQKEVEQNSGPLSVPEGAIASLNCTYSDRGSQSFFWYRQYSGKSPELIMFIYSNGDKEDGRFTAQLNKASQYVSLLIRDSQPSDSATYLCAVNFGGGKLIFGQGTELSVKPNIQNPDPAVYQLRDSKSSDKSVCLFTDFDSQTNVSQSKDSDVYITDKTVLDMRSMDFKSNSAVAWSNKSDFACANAFNNSIIPEDTFFPSPESSCDVKLVEKSFETDTNLNFQNLSVIGFRILLLKVAGFNLLMTLRLWSSGPSRRKRSASGEGRGSLLTCGDVEENPGPMSIRLLCCVAFSLLWAGPVIAGITQAPTSQILAAGRRMTLRCTQDMRHNAMYWYRQDLGLGLRLIHYSNTAGTTGKGEVPDGYSVSRANTDDFPLTLA…
NY-ESO-1 TCR	Rapoport A. P. et al. Nat Med. 2015			TRBV6-5*01	CASSYVGNTGELF	TRBJ2-1*01	TRAV21*01	CAVRPTSGGSYIPTF	TRAJ6*01	NY-ESO-1	HLA- A*02:01:01:01	CD8+	Cancer, Testis	ATGGAGACGCTGCTCGGCCTGCTAATCCTATGGCTCCAGCTTCAATGGGTCAGCTCAAAGCAGGAGGTCACCCAGATCCCCGCCGCGCTGTCTGTCCCCGAGGGAGAAAACTTGGTTCTTAACTGCTCCTTTACTGACTCTGCGATTTATAATCTCCAGTGGTTTAGGCAGGACCCTGGCAAGGGACTTACATCCCTGCTGTTGATTCAGAGTAGCCAGAGGGAGCAGACGTCTGGAAGATTGAACGCTTCCCTCGACAAGAGCAGCGGCCGCTCCACCTTGTATATCGCGGCAAGTCAGCCTGGGGATAGTGCCACATATCTCTGCGCCGTGCGGCCTACATCCGGAGGCTCTTATATCCCTACATTCGGTAGAGGAACCTCCCTTATCGTTCATCCC…	METLLGLLILWLQLQWVSSKQEVTQIPAALSVPEGENLVLNCSFTDSAIYNLQWFRQDPGKGLTSLLLIQSSQREQTSGRLNASLDKSSGRSTLYIAASQPGDSATYLCAVRPTSGGSYIPTFGRGTSLIVHPNIQNPDPAVYQLRDSKSSDKSVCLFTDFDSQTNVSQSKDSDVYITDKTVLDMRSMDFKSNSAVAWSNKSDFACANAFNNSIIPEDTFFPSPESSCDVKLVEKSFETDTNLNFQNLSVIGFRILLLKVAGFNLLMTLRLWSSGPSRRKRSASGEGRGSLLTCGDVEENPGPMSIGLLCCAALSLLWAGPVNAGVTQTPKFQVLKTGQSMTLQCAQDMNHEYMSWYRQDPGMGLRLIHYSVGAGITDQGEVPNGYNVSRSTTEDFPLR…
CMV 1A TCR	Lee M. N. et al. Sci Immunol. 2021			TRBV7-9*01,TRBV7-9*02,TRBV7-9*06	CASSDHSVTGISSPLHF	TRBJ1-6*02	TRAV38-2/DV8*01	CAYRSARDSSYKLIF	TRAJ12*01	TPRVTGGGAM (CMV)	HLA-B*07:02	CD8+	CMV Virus	ATGGCGTGTCCTGGATTTCTTTGGGCTCTGGTGATATCGACGTGTCTGGAATTTTCGATGGCCCAGACAGTGACACAGTCCCAGCCAGAAATGTCTGTGCAGGAGGCGGAGACGGTGACTCTGTCATGTACTTACGACACCAGCGAGAGCGACTACTACCTGTTTTGGTATAAACAGCCCCCAAGCAGGCAGATGATCCTGGTTATCCGGCAGGAGGCTTATAAGCAGCAGAACGCAACCGAGAACCGGTTCAGTGTCAACTTTCAGAAGGCGGCCAAGAGCTTTTCCCTGAAGATCTCCGATTCCCAGCTGGGCGACGCGGCCATGTACTTCTGTGCCTATAGATCAGCCAGGGATAGCAGCTATAAGCTCATCTTCGGAAGCGGGACGCGGCTGCTC…	MACPGFLWALVISTCLEFSMAQTVTQSQPEMSVQEAETVTLSCTYDTSESDYYLFWYKQPPSRQMILVIRQEAYKQQNATENRFSVNFQKAAKSFSLKISDSQLGDAAMYFCAYRSARDSSYKLIFGSGTRLLVRPNIQNPDPAVYQLRDSKSSDKSVCLFTDFDSQTNVSQSKDSDVYITDKTVLDMRSMDFKSNSAVAWSNKSDFACANAFNNSIIPEDTFFPSPESSCDVKLVEKSFETDTNLNFQNLSVIGFRILLLKVAGFNLLMTLRLWSSGPSRRKRSASGEGRGSLLTCGDVEENPGPMGTSLLCWMALCLLGADHADTGVSQNPRHKITKRGQNVTFRCDPISEHNRLYWYRQTLGQGPEFLTYFQNEAQLEKSRLLSDRFSAERPKGSF…
TCR4.1	Mudd P. et al. Cell, 2022			TRBV4-1	CASSLSFGTEAFF	TRBJ1-2	TRAV35	CAGMNYGGSQGNLIF	TRAJ42	Spike	HLA-DPB1*04:01 HLA-DRB1*04	CD4+	SARS-CoV-2	ATGCTACTGGAGCACCTCCTGATCATACTGTGGATGCAGTTGACGTGGGTTTCCGGGCAGCAGCTGAACCAGTCTCCACAGTCTATGTTTATCCAGGAGGGGGAGGATGTTTCCATGAACTGTACCTCTAGCAGCATCTTCAACACTTGGCTGTGGTACAAGCAGGAGCCAGGCGAGGGGCCCGTTCTGCTGATTGCGCTCTATAAGGCAGGCGAACTCACTTCCAACGGGAGGCTCACCGCCCAGTTTGGCATTACCAGAAAGGATAGCTTTCTCAACATTAGCGCTAGCATCCCATCTGATGTGGGCATCTACTTTTGCGCAGGCATGAACTACGGGGGCTCCCAGGGCAACCTTATTTTCGGAAAAGGAACCAAGCTCTCCGTTAAGCCCAATATC…	MLLEHLLIILWMQLTWVSGQQLNQSPQSMFIQEGEDVSMNCTSSSIFNTWLWYKQEPGEGPVLLIALYKAGELTSNGRLTAQFGITRKDSFLNISASIPSDVGIYFCAGMNYGGSQGNLIFGKGTKLSVKPNIQNPDPAVYQLRDSKSSDKSVCLFTDFDSQTNVSQSKDSDVYITDKTVLDMRSMDFKSNSAVAWSNKSDFACANAFNNSIIPEDTFFPSPESSCDVKLVEKSFETDTNLNFQNLSVIGFRILLLKVAGFNLLMTLRLWSSGPSRRKRSASGEGRGSLLTCGDVEENPGPMGCRLLCCAVLCLLGAVPIDTEVTQTPKHLVMGMTNKKSLKCEQHMGHRAMYWYKQKAKKPPELMFVYSYEKLSINESVPSRFSPECPNSSLLNLHLH…
TCR6.3	Mudd P. et al. Cell, 2022			TRBV6-2*01,TRBV6-3*01	CASSYRGAYGYTF	TRBJ1-2	TRAV35	CAGMNYGGSQGNLIF	TRAJ42	Spike	HLA-DPB1*04:01 HLA-DRB1*04	CD4+	SARS-CoV-2	ATGCTGCTGGAGCACCTTTTGATTATTCTGTGGATGCAGCTCACCTGGGTATCCGGCCAGCAGCTGAACCAGTCCCCTCAGTCCATGTTCATCCAGGAAGGCGAGGATGTGTCTATGAATTGCACGTCTTCTTCAATCTTCAACACGTGGCTGTGGTATAAGCAGGAGCCAGGGGAAGGGCCAGTACTGCTGATCGCCCTCTACAAGGCTGGGGAGCTGACGAGCAACGGACGCTTGACAGCTCAGTTTGGGATCACACGAAAGGATTCTTTCCTGAACATCAGCGCTTCCATTCCCTCCGATGTTGGCATCTACTTCTGCGCCGGCATGAACTACGGAGGCTCTCAAGGGAACCTGATATTTGGGAAAGGCACTAAGCTGTCCGTGAAGCCAAATATC…	MLLEHLLIILWMQLTWVSGQQLNQSPQSMFIQEGEDVSMNCTSSSIFNTWLWYKQEPGEGPVLLIALYKAGELTSNGRLTAQFGITRKDSFLNISASIPSDVGIYFCAGMNYGGSQGNLIFGKGTKLSVKPNIQNPDPAVYQLRDSKSSDKSVCLFTDFDSQTNVSQSKDSDVYITDKTVLDMRSMDFKSNSAVAWSNKSDFACANAFNNSIIPEDTFFPSPESSCDVKLVEKSFETDTNLNFQNLSVIGFRILLLKVAGFNLLMTLRLWSSGPSRRKRSASGEGRGSLLTCGDVEENPGPMSLGLLCCGAFSLLWAGPVNAGVTQTPKFRVLKTGQSMTLLCAQDMNHEYMYWYRQDPGMGLRLIHYSVGEGTTAKGEVPDGYNVSRLKKQNFLLGLE…
P54-17	Verhagen et al. Clin Exp Immunol, 2021			TRBV28*01	CASRDQDRGHQPQHF	TRBJ1-5*01	TRAV8-4*05	CAVSVNTGNQFYF	TRAJ49*01	Spike	na	CD4+	SARS-CoV-2	ATGCTGCTCCTGCTGGTCCCAGTACTTGAAGTGATCTTTACCTTGGGCGGGACCCGTGCTCAAAGCGTCACACAGTTGGGCAGCCACGTGTCAGTGTCAGAAGGAGCGCTTGTACTCCTGCGGTGTAACTACAGCAGTTCTGTGCCCCCGTACCTGTTTTGGTATGTGCAGTACCCAAACCAGGGCCTACAGCTGTTGTTGAAGTACACTTCAGCTGCTACTCTAGTGAAGGGAATTAACGGATTCGAGGCTGAGTTCAAGAAAAGCGAGACCAGCTTCCACTTAACTAAGCCCAGCGCTCACATGTCGGACGCAGCGGAATACTTCTGCGCCGTGAGCGTGAACACCGGCAATCAGTTCTACTTCGGGACTGGGACTAGCCTCACTGTAATTCCTAAT…	MLLLLVPVLEVIFTLGGTRAQSVTQLGSHVSVSEGALVLLRCNYSSSVPPYLFWYVQYPNQGLQLLLKYTSAATLVKGINGFEAEFKKSETSFHLTKPSAHMSDAAEYFCAVSVNTGNQFYFGTGTSLTVIPNIQNPDPAVYQLRDSKSSDKSVCLFTDFDSQTNVSQSKDSDVYITDKTVLDMRSMDFKSNSAVAWSNKSDFACANAFNNSIIPEDTFFPSPESSCDVKLVEKSFETDTNLNFQNLSVIGFRILLLKVAGFNLLMTLRLWSSGPSRRKRSASGEGRGSLLTCGDVEENPGPMGIRLLCRVAFCFLAVGLVDVKVTQSSRYLVKRTGEKVFLECVQDMDHENMFWYRQDPGLGLRLIYFSYDVKMKEKGDIPEGYSVSREKKERFSLIL…
P54-55	Verhagen et al. Clin Exp Immunol, 2021			TRBV7-8*01	CASSLAFSGGAGNIQYF	TRBJ2-4*01	TRAV8-4*01,TRAV8-4*05	CAVSDRGSSNTGKLIF	TRAJ37*01,TRAJ37*02	Spike	na	CD4+	SARS-CoV-2	ATGCTGCTGCTGCTGGTGCCAGTACTTGAAGTGATCTTTACCTTGGGCGGGACAAGGGCCCAATCTGTAACTCAGCTGGGATCTCACGTGAGCGTGTCCGAGGGGGCTTTAGTATTGCTGAGATGCAACTACTCCAGTTCTGTGCCCCCATACCTGTTCTGGTATGTGCAGTATCCCAACCAGGGACTGCAGCTTCTCCTCAAATACACCAGCGCTGCAACCCTGGTGAAAGGGATCAACGGCTTTGAGGCAGAGTTCAAAAAGTCAGAAACTTCATTCCACCTCACGAAGCCATCTGCGCACATGTCCGATGCCGCCGAATACTTCTGCGCGGTGTCCGATAGGGGCAGCAGTAACACCGGCAAACTTATTTTCGGGCAGGGAACTACTCTCCAGGTG…	MLLLLVPVLEVIFTLGGTRAQSVTQLGSHVSVSEGALVLLRCNYSSSVPPYLFWYVQYPNQGLQLLLKYTSAATLVKGINGFEAEFKKSETSFHLTKPSAHMSDAAEYFCAVSDRGSSNTGKLIFGQGTTLQVKPGNIQNPDPAVYQLRDSKSSDKSVCLFTDFDSQTNVSQSKDSDVYITDKTVLDMRSMDFKSNSAVAWSNKSDFACANAFNNSIIPEDTFFPSPESSCDVKLVEKSFETDTNLNFQNLSVIGFRILLLKVAGFNLLMTLRLWSSGPSRRKRSASGEGRGSLLTCGDVEENPGPMGTRLLCWVVLGFLGTDHTGAGVSQSPRYKVAKRGQDVALRCDPISGHVSLFWYQQALGQGPEFLTYFQNEAQLDKSGLPSDRFFAERPEGSV…
P91-491	Verhagen et al. Clin Exp Immunol, 2021			TRBV30*02,TRBV30*05	CAWRRMNTEAFF	TRBJ1-1*01	TRAV8-6*01	CAVSLKDSSYKLIF	TRAJ12*01	Spike	na	CD4+	SARS-CoV-2	ATGCTTTTGTTGCTGGTCCCCGCTTTCCAGGTGATTTTCACGCTCGGAGGCACCAGGGCCCAGAGTGTTACGCAGCTTGACTCCCAGGTTCCGGTTTTCGAGGAGGCTCCTGTTGAGCTTAGGTGTAATTACTCTTCTAGCGTGAGCGTGTACCTTTTCTGGTACGTGCAGTATCCCAACCAGGGTCTCCAGCTGCTGCTCAAGTACCTGTCCGGCTCTACTCTCGTGGAATCCATAAACGGATTCGAAGCTGAATTCAACAAATCCCAGACCAGTTTCCACCTGCGAAAGCCAAGCGTGCACATTAGTGACACTGCCGAGTACTTCTGCGCTGTGTCACTGAAGGACAGCAGTTACAAGCTCATCTTCGGCAGTGGCACCAGGCTGCTGGTGCGGCCC…	MLLLLVPAFQVIFTLGGTRAQSVTQLDSQVPVFEEAPVELRCNYSSSVSVYLFWYVQYPNQGLQLLLKYLSGSTLVESINGFEAEFNKSQTSFHLRKPSVHISDTAEYFCAVSLKDSSYKLIFGSGTRLLVRPNIQNPDPAVYQLRDSKSSDKSVCLFTDFDSQTNVSQSKDSDVYITDKTVLDMRSMDFKSNSAVAWSNKSDFACANAFNNSIIPEDTFFPSPESSCDVKLVEKSFETDTNLNFQNLSVIGFRILLLKVAGFNLLMTLRLWSSGPSRRKRSASGEGRGSLLTCGDVEENPGPMLCSLLALLLGTFFGVRSQTIHQWPATLVQPVGSPLSLECTVEGTSNPNLYWYRQAAGRGLQLLFYSVGIGQISSEVPQNLSASRPQDRQFILSSK…
LS2.8./3.15	Petersen, J et al. Nat Struct Mol Biol, 2020			TRBV5-5*01	CASSLEGQGASEQFF	TRBJ2-1*01	TRAV8-3*01	CAVGAGSNYQLIW	TRAJ33*01	DQ2.5-glia-α, DQ2.5-p.fluor-α	HLA-DQA1*05:01 HLA-DQB1*02:01	CD4+	Celiac Disease	ATGCTCCTGGAGCTGATTCCCCTGCTAGGCATTCATTTCGTCCTGAGGACAGCCCGCGCCCAATCTGTAACACAGCCCGACATTCACATAACAGTGTCCGAGGGCGCCAGTCTTGAACTGCGATGCAACTACAGTTACGGGGCTACTCCGTATCTCTTCTGGTACGTGCAGTCACCTGGACAGGGCCTGCAGCTCCTGCTTAAATACTTCTCGGGCGACACTCTTGTGCAAGGCATCAAGGGGTTTGAGGCAGAGTTCAAGAGAAGCCAGAGCAGTTTCAACCTGCGAAAGCCTTCCGTGCACTGGTCTGATGCAGCAGAGTACTTCTGCGCCGTGGGAGCAGGCTCCAACTACCAACTGATATGGGGAGCAGGCACTAAGCTCATTATCAAGCCCGAC…	MLLELIPLLGIHFVLRTARAQSVTQPDIHITVSEGASLELRCNYSYGATPYLFWYVQSPGQGLQLLLKYFSGDTLVQGIKGFEAEFKRSQSSFNLRKPSVHWSDAAEYFCAVGAGSNYQLIWGAGTKLIIKPDIQNPDPAVYQLRDSKSSDKSVCLFTDFDSQTNVSQSKDSDVYITDKCVLDMRSMDFKSNSAVAWSNKSDFACANAFNNSIIPEDTFFPSPESSCDVKLVEKSFETDTNLNFQNLSVIGFRILLLKVAGFNLLMTLRLWSSGPSRRKRSASGEGRGSLLTCGDVEENPGPMGPGLLCWVLLCLLGAGPVDAGVTQSPTHLIKTRGQQVTLRCSPISGHKSVSWYQQVLGQGPQFIFQYYEKEERGRGNFPDRFSARQFPNYSSELNV…
N12	Petersen, J et al. Nat Struct Mol Biol, 2020			TRBV29-1*01	CSAGQGGTGELFF	TRBJ2-2*01	TRAV22*01	CAVELGDSWGKFQF	TRAJ24*1	DQ2.4-glia-α, DQ2.5-p.fluor-α	HLA-DQA1*05:01 HLA-DQB1*02:01	CD4+	Celiac Disease	ATGAAGCGAATTCTCGGCGCTCTGCTTGGCCTACTTAGCGCTCAGGTGTGTTGCGTAAGGGGAATACAGGTGGAACAGAGCCCGCCTGATCTGATACTGCAGGAAGGGGCTAACAGTACACTGAGATGCAACTTCAGCGATTCGGTGAACAACCTGCAGTGGTTCCACCAGAACCCCTGGGGGCAGCTGATCAACTTGTTCTATATTCCCAGCGGAACCAAGCAGAACGGGAGACTTAGCGCTACTACCGTGGCCACTGAGCGGTACAGCCTGCTGTACATTAGCAGCTCACAGACTACAGACTCAGGGGTGTACTTTTGCGCCGTCGAGCTGGGGGACTCATGGGGGAAGTTCCAGTTCGGAGCAGGAACTCAGGTTGTGGTGACTCCTAACATTCAG…	MKRILGALLGLLSAQVCCVRGIQVEQSPPDLILQEGANSTLRCNFSDSVNNLQWFHQNPWGQLINLFYIPSGTKQNGRLSATTVATERYSLLYISSSQTTDSGVYFCAVELGDSWGKFQFGAGTQVVVTPNIQNPDPAVYQLRDSKSSDKSVCLFTDFDSQTNVSQSKDSDVYITDKCVLDMRSMDFKSNSAVAWSNKSDFACANAFNNSIIPEDTFFPSPESSCDVKLVEKSFETDTNLNFQNLSVIGFRILLLKVAGFNLLMTLRLWSSGPSRRKRSASGEGRGSLLTCGDVEENPGPMLSLLLLLLGLGSVFSAVISQKPSRDICQRGTSLTIQCQVDSQVTMMFWYRQQPGQSLTLIATANQGSEATYESGFVIDKFPISRPNLTFSTLTVSNMS…
JR5.1	Petersen, J et al. Nat Struct Mol Biol, 2020	1027562		TRBV7-2*01	CASSFRALAADTQYF	TRBJ2-3*01	TRAV26-1*01	CIAFQGAQKLVF	TRAJ54*01	DQ2.5-glia-α, DQ2.5-p.fluor-α	HLA-DQA1*05:01 HLA-DQB1*02:01	CD4+	Celiac Disease	ATGAGGTTAGTTGCGAGGGTGACCGTGTTTTTGACCTTTGGGACTATAATCGACGCGAAGACAACCCAGCCGCCCAGCATGGACTGCGCTGAGGGGCGTGCTGCTAACTTACCATGCAACCACTCTACTATCAGCGGGAACGAGTATGTATATTGGTACAGACAGATCCACTCCCAGGGGCCCCAGTACATCATCCATGGGCTGAAGAACAACGAGACTAATGAGATGGCCAGCCTGATTATCACGGAAGACAGAAAGTCCTCCACGCTCATCCTGCCCCACGCCACGCTCAGGGACACAGCAGTGTATTATTGTATCGCGTTTCAGGGCGCCCAGAAGCTGGTGTTTGGACAGGGCACCCGACTCACGATAAACCCCAATATACAGAACCCCGATCCT…	MRLVARVTVFLTFGTIIDAKTTQPPSMDCAEGRAANLPCNHSTISGNEYVYWYRQIHSQGPQYIIHGLKNNETNEMASLIITEDRKSSTLILPHATLRDTAVYYCIAFQGAQKLVFGQGTRLTINPNIQNPDPAVYQLRDSKSSDKSVCLFTDFDSQTNVSQSKDSDVYITDKCVLDMRSMDFKSNSAVAWSNKSDFACANAFNNSIIPEDTFFPSPESSCDVKLVEKSFETDTNLNFQNLSVIGFRILLLKVAGFNLLMTLRLWSSGPSRRKRSASGEGRGSLLTCGDVEENPGPMGTRLLFWVAFCLLGADHTGAGVSQSPSNKVTEKGKDVELRCDPISGHTALYWYRQSLGQGLEFLIYFQGNSAPDKSGLPSDRFSAERTGGSVSTLTIQRTQQ…
D2	Petersen J et al. Nat Struct Mol Biol, 2014	1027562		TRBV7-2*01	CASSFRFTDTQYF	TRBJ2-3*01	TRAV26-1*01	CIVLGGADGLTF	TRAJ45*1	DQ2.5-glia-α	HLA-DQA1*05:01 HLA-DQB1*02:01	CD4+	Celiac Disease	ATGAGGTTGGTCGCCAGAGTCACAGTCTTCCTCACGTTCGGCACAATTATCGACGCTAAGACAACCCAGCCCACTTCCATGGACTGCGCCGAAGGCCGTGCCGCCAATCTTCCCTGCAATCACTCTACTATCTCTGGAAACGAATACGTCTACTGGTACCGCCAGATTCACAGTCAGGGCCCGCAGTACATTATACACGGCCTTAAAAACAACGAAACCAACGAGATGGCTTCTCTGATAATCACCGAGGACAGAAAAAGCTCCACCCTCATCCTCCCCCACGCCACCCTCAGAGACACTGCCGTATACTACTGCATCGTGCTGGGCGGGGCCGACGGCCTGACATTTGGCAAAGGGACACACCTGATTATTCAGCCCAATATCCAGAACCCGGACCCG…	MRLVARVTVFLTFGTIIDAKTTQPTSMDCAEGRAANLPCNHSTISGNEYVYWYRQIHSQGPQYIIHGLKNNETNEMASLIITEDRKSSTLILPHATLRDTAVYYCIVLGGADGLTFGKGTHLIIQPNIQNPDPAVYQLRDSKSSDKSVCLFTDFDSQTNVSQSKDSDVYITDKCVLDMRSMDFKSNSAVAWSNKSDFACANAFNNSIIPEDTFFPSPESSCDVKLVEKSFETDTNLNFQNLSVIGFRILLLKVAGFNLLMTLRLWSSGPSRRKRSASGEGRGSLLTCGDVEENPGPMGTRLLFWVAFCLLGADHTGAGVSQSPSNKVTEKGKDVELRCDPISGHTALYWYRQSLGQGLEFLIYFQGNSAPDKSGLPSDRFSAERTGGSVSTLTIQRTQQ…
S16	Petersen, J et al. Nat Struct Mol Biol, 2020	1027562		TRBV7-2*01	CASSVRSTDTQYF	TRBJ2-3*01	TRAV26-1*01	CIVWGGATNKLIF	TRAJ32*01	DQ2.5-glia-α, DQ2.5-p.fluor-α	HLA-DQA1*05:01 HLA-DQB1*02:01	CD4+	Celiac Disease	ATGCGTCTTGTGGCCCGTGTTACTGTTTTCCTTACTTTCGGCACTATTATCGACGCCAAGACTACTCAGCCACCCAGCATGGACTGCGCCGAGGGCCGCGCCGCAAATCTTCCCTGTAATCACTCAACCATTTCTGGAAATGAGTACGTCTACTGGTACAGGCAGATTCACTCTCAGGGCCCGCAATACATCATCCACGGCCTCAAGAACAACGAAACTAACGAGATGGCATCCCTTATTATCACGGAGGATCGCAAGTCTTCCACCCTGATTTTACCACACGCTACACTCAGGGATACTGCCGTCTACTACTGTATCGTGTGGGGTGGGGCCACCAACAAGCTGATTTTCGGCACCGGCACTCTCCTAGCCGTGCAACCCAACATACAGAATCCGGAC…	MRLVARVTVFLTFGTIIDAKTTQPPSMDCAEGRAANLPCNHSTISGNEYVYWYRQIHSQGPQYIIHGLKNNETNEMASLIITEDRKSSTLILPHATLRDTAVYYCIVWGGATNKLIFGTGTLLAVQPNIQNPDPAVYQLRDSKSSDKSVCLFTDFDSQTNVSQSKDSDVYITDKCVLDMRSMDFKSNSAVAWSNKSDFACANAFNNSIIPEDTFFPSPESSCDVKLVEKSFETDTNLNFQNLSVIGFRILLLKVAGFNLLMTLRLWSSGPSRRKRSASGEGRGSLLTCGDVEENPGPMGTRLLFWVAFCLLGADHTGAGVSQSPSNKVTEKGKDVELRCDPISGHTALYWYRQSLGQGLEFLIYFQGNSAPDKSGLPSDRFSAERTGGSVSTLTIQRTQ…
Bel502	Petersen J et al. Structure 2016			TRBV9*01	CASSVAPGSDTQYF	TRBJ2-3*01	TRAV20*01	CAVALNNNAGNML	TRAJ39	DQ8-glia-α	HLA-DQA1*03:01 HLA-DQB1*03:02	CD4+	Celiac Disease	ATGGAGAAGATGTTGGAGTGCGCTTTCATCGTGTTGTGGCTCCAGCTGGGGTGGCTGAGTGGGGAAGACCAGGTTACACAGTCTCCAGAGGCTTTAAGACTGCAGGAGGGGGAATCCAGTAGCCTGAACTGCAGCTACACAGTGTCCGGCCTGCGTGGCCTGTTCTGGTATCGTCAGGACCCTGGGAAGGGCCCTGAATTTCTGTTTACGCTCTATTCTGCGGGCGAAGAGAAGGAGAAAGAGCGTCTGAAGGCCACGCTGACGAAAAAGGAGTCTTTTCTGCACATCACTGCCCCAAAACCAGAGGATTCTGCTACCTACCTCTGCGCTGTGGCCCTGAACAACAATGCTGGGAATATGTTAACCTTCGGCGGCGGCACAAGGCTTATGGTAAAGCCA…	MEKMLECAFIVLWLQLGWLSGEDQVTQSPEALRLQEGESSSLNCSYTVSGLRGLFWYRQDPGKGPEFLFTLYSAGEEKEKERLKATLTKKESFLHITAPKPEDSATYLCAVALNNNAGNMLTFGGGTRLMVKPHIQNPDPAVYQLRDSKSSDKSVCLFTDFDSQTNVSQSKDSDVYITDKCVLDMRSMDFKSNSAVAWSNKSDFACANAFNNSIIPEDTFFPSPESSCDVKLVEKSFETDTNLNFQNLSVIGFRILLLKVAGFNLLMTLRLWSSGPSRRKRSASGEGRGSLLTCGDVEENPGPMGFRLLCCVAFCLLGAGPVDSGVTQTPKHLITATGQRVTLRCSPRSGDLSVYWYQQSLDQGLQFLIQYYNGEERAKGNILERFSAQQFPDLHSELN…
Bel602	Petersen J et al. Structure 2016			TRBV9*01	CASSVAGTPSYEQYF	TRBJ2-7*01	TRAV20*01	CAVQFMDSNYQLI	TRAJ33*01	DQ8-glia-γ1	HLA-DQA1*03:01 HLA-DQB1*03:02	CD4+	Celiac Disease	ATGGAGAAGATGCTGGAGTGCGCGTTCATTGTGCTCTGGTTGCAATTGGGCTGGTTGTCTGGAGAGGACCAGGTGACTCAGAGCCCAGAGGCGCTCAGACTGCAAGAGGGGGAATCTTCGTCTTTGAACTGCTCATACACAGTGTCCGGCTTGCGCGGATTGTTTTGGTACCGTCAGGACCCAGGAAAAGGCCCTGAGTTCTTGTTCACACTATACAGCGCAGGCGAGGAGAAGGAGAAGGAAAGACTGAAGGCTACGCTCACCAAGAAGGAATCGTTCCTGCACATCACTGCTCCGAAACCGGAAGACTCTGCTACCTATCTGTGCGCGGTGCAGTTCATGGACAGCAATTATCAGCTGATCTGGGGCGCTGGGACTAAATTGATCATCAAGCCCGAC…	MEKMLECAFIVLWLQLGWLSGEDQVTQSPEALRLQEGESSSLNCSYTVSGLRGLFWYRQDPGKGPEFLFTLYSAGEEKEKERLKATLTKKESFLHITAPKPEDSATYLCAVQFMDSNYQLIWGAGTKLIIKPDIQNPDPAVYQLRDSKSSDKSVCLFTDFDSQTNVSQSKDSDVYITDKCVLDMRSMDFKSNSAVAWSNKSDFACANAFNNSIIPEDTFFPSPESSCDVKLVEKSFETDTNLNFQNLSVIGFRILLLKVAGFNLLMTLRLWSSGPSRRKRSASGEGRGSLLTCGDVEENPGPMGFRLLCCVAFCLLGAGPVDSGVTQTPKHLITATGQRVTLRCSPRSGDLSVYWYQQSLDQGLQFLIQYYNGEERAKGNILERFSAQQFPDLHSELNL…
T15	Petersen J et al. Structure 2016			TRBV9*01	CASSNRGLGTDTQYF	TRBJ2-3*01	TRAV20*02	CAVQASGGSYIP	TRAJ6	DQ8-glia-γ1,DQ8.5-glia-γ1	HLA-DQA1*03:01 HLA-DQB1*03:02 or HLA-DQA1*05:01 HLA-DQB1*03:02	CD4+	Celiac Disease	ATGGAGAAGATGTTGGAGTGCGCGTTTATTGTACTCTGGCTGCAGCTGGGATGGCTGTCTGGGGAGGATCAGGTTACCCAGTCCCCAGAGGCTCTGCGCTTACAGGAAGGCGAATCCTCATCTCTCAACTGTAGCTACACCGTCTCTGGACTTCGCGGGCTTTTCTGGTACCGACAAGACCCAGGGAAGGGACCAGAATTTCTGTTCACCCTCTACTCCGCGGGCGAAGAGAAAGAGAAGGAGCGGCTCAAGGCGACTCTCACCAAGAAAGAGTCTTTTCTGCACATTACCGCTCCTAAGCCTGAGGACTCTGCTACCTACCTCTGCGCAGTGCAGGCCTCCGGTGGTAGCTACATTCCAACCTTCGGTAGAGGTACTAGCCTCATTGTTCATCCTTAC…	MEKMLECAFIVLWLQLGWLSGEDQVTQSPEALRLQEGESSSLNCSYTVSGLRGLFWYRQDPGKGPEFLFTLYSAGEEKEKERLKATLTKKESFLHITAPKPEDSATYLCAVQASGGSYIPTFGRGTSLIVHPYIQNPDPAVYQLRDSKSSDKSVCLFTDFDSQTNVSQSKDSDVYITDKCVLDMRSMDFKSNSAVAWSNKSDFACANAFNNSIIPEDTFFPSPESSCDVKLVEKSFETDTNLNFQNLSVIGFRILLLKVAGFNLLMTLRLWSSGPSRRKRSASGEGRGSLLTCGDVEENPGPMGFRLLCCVAFCLLGAGPVDSGVTQTPKHLITATGQRVTLRCSPRSGDLSVYWYQQSLDQGLQFLIQYYNGEERAKGNILERFSAQQFPDLHSELNL…
L6	Petersen, J et al. Nat Struct Mol Biol, 2020			TRBV5-5*01	CASSFSPAGSEAFF	TRBJ1-1*01	TRAV21*01	CAVTLGGGSEKLVF	TRAJ21*01	DQ2.5-glia-α	HLA-DQA1*05:01 HLA-DQB1*02:01	CD4+	Celiac Disease	ATGGAAACCCTCCTGGGCCTCCTTATTTTGTGGCTGCAGTTGCAATGGGTAAGTTCTAAGCAGGAGGTGACCCAGATTCCGGCAGCGTTGTCCGTGCCAGAAGGCGAGAACCTTGTGCTGAACTGTTCCTTCACTGACTCCGCAATATACAACCTCCAATGGTTCAGACAGGACCCCGGCAAAGGGCTGACTTCTCTGCTTCTCATACAGTCCTCTCAGCGGGAGCAGACCTCCGGCCGACTGAACGCCAGCCTGGACAAATCATCCGGAAGGAGCACTTTGTATATTGCAGCCAGTCAGCCCGGCGACTCGGCCACCTATCTGTGTGCCGTAACTCTTGGAGGAGGAAGCGAGAAACTGGTGTTCGGAAAGGGCACCAAGCTCACTGTGAACCCCAAC…	METLLGLLILWLQLQWVSSKQEVTQIPAALSVPEGENLVLNCSFTDSAIYNLQWFRQDPGKGLTSLLLIQSSQREQTSGRLNASLDKSSGRSTLYIAASQPGDSATYLCAVTLGGGSEKLVFGKGTKLTVNPNIQNPDPAVYQLRDSKSSDKSVCLFTDFDSQTNVSQSKDSDVYITDKCVLDMRSMDFKSNSAVAWSNKSDFACANAFNNSIIPEDTFFPSPESSCDVKLVEKSFETDTNLNFQNLSVIGFRILLLKVAGFNLLMTLRLWSSGPSRRKRSASGEGRGSLLTCGDVEENPGPMGPGLLCWVLLCLLGAGPVDAGVTQSPTHLIKTRGQQVTLRCSPISGHKSVSWYQQVLGQGPQFIFQYYEKEERGRGNFPDRFSARQFPNYSSELNV…
S2	Petersen J et al. Nat Struct Mol Biol, 2014	1027562		TRBV20-1*01	CSAGVGGQETQYF	TRBJ2-5*01	TRAV4*01	CLVGDGGSFSGGYNKLIF	TRAJ4*01	GDA9α_400_2	HLA-DQA1*05:01 HLA-DQB1*02:01	CD4+	Celiac Disease	ATGCGACAGGTGGCCCGTGTTATTGTGTTCTTAACCCTGTCCACTCTATCCCTGGCTAAGACCACCCAACCAATTTCCATGGACAGCTACGAGGGGCAGGAAGTTAATATCACCTGCAGCCACAATAACATCGCGACGAACGACTACATTACTTGGTACCAGCAGTTCCCAAGCCAGGGCCCCCGTTTTATCATACAGGGGTACAAAACCAAGGTTACCAATGAGGTTGCATCCCTCTTCATCCCTGCAGACAGAAAGTCCTCTACTCTGTCGCTGCCTCGCGTGTCGCTGAGCGACACCGCCGTTTACTACTGTTTGGTAGGTGACGGGGGAAGCTTCTCGGGCGGGTACAACAAGTTGATATTCGGCGCGGGGACTAGACTGGCCGTGCACCCAAAC…	MRQVARVIVFLTLSTLSLAKTTQPISMDSYEGQEVNITCSHNNIATNDYITWYQQFPSQGPRFIIQGYKTKVTNEVASLFIPADRKSSTLSLPRVSLSDTAVYYCLVGDGGSFSGGYNKLIFGAGTRLAVHPNIQNPDPAVYQLRDSKSSDKSVCLFTDFDSQTNVSQSKDSDVYITDKCVLDMRSMDFKSNSAVAWSNKSDFACANAFNNSIIPEDTFFPSPESSPGPSRRKRSASGEGRGSLLTCGDVEENPGPMLLLLLLLGPGSGLGAVVSQHPSRVICKSGTSVKIECRSLDFQATTMFWYRQFPKQSLMLMATSNEGSKATYEQGVEKDKFLINHASLTLSTLTVTSAHPEDSSFYICSAGVGGQETQYFGPGTRLLVLE
B503	Petersen J et al. J Immunol, 2015	1029004		TRBV9*01	CASSVESGISNNEQFF	TCRBJ2-1*01	TRAV26-2*01	CILRGRDNYGQNFVF	TRAJ26*01	DQ8-glia-α	HLA-DQA1*03:01 HLA-DQB1*03:02	CD4+	Celiac Disease	ATGAAGTTAGTGACGTCCATTACGGTGCTGCTGTCCCTCGGCATTATGGGAGACGCGAAAACAACACAGCCGAACAGCATGGAATCCAATGAGGAGGAGCCAGTGCACCTGCCATGCAATCACAGTACGATATCCGGGACGGACTACATCCACTGGTACAGACAACTCCCATCTCAGGGCCCAGAGTACGTCATTCACGGGCTCACCTCTAATGTCAACAATCGGATGGCCTCTCTCGCGATCGCAGAGGACCGCAAATCATCAACCCTTATCCTGCACCGAGCTACTCTGCGGGACGCGGCTGTGTACTACTGCATCCTGCGTGGTAGAGATAACTACGGTCAGAACTTTGTGTTTGGGCCGGGCACCAGGCTCTCCGTGCTGCCCTATATCCAGAAC…	MKLVTSITVLLSLGIMGDAKTTQPNSMESNEEEPVHLPCNHSTISGTDYIHWYRQLPSQGPEYVIHGLTSNVNNRMASLAIAEDRKSSTLILHRATLRDAAVYYCILRGRDNYGQNFVFGPGTRLSVLPYIQNPDPAVYQLRDSKSSDKSVCLFTDFDSQTNVSQSKDSDVYITDKTVLDMRSMDFKSNSAVAWSNKSDFACANAFNNSIIPEDTFFPSPESSCDVKLVEKSFETDTNLNFQNLSVIGFRILLLKVAGFNLLMTLRLWSSMGFRLLCCVAFCLLGAGPVDSGVTQTPKHLITATGQRVTLRCSPRSGDLSVYWYQQSLDQGLQFLIHYYNGEERAKGNILERFSAQQFPDLHSELNLSSLELGDSALYFCASSVESGISNNEQFFGPGT…
B401	Petersen J et al. J Immunol, 2015	1029004		TRBV6-1*01	CASSETLGNEQYF	TCRBJ2-7*01	TRAV26-1*01	CIVRGRNAGNMLTF	TRAJ39*01	DQ8-glia-α	HLA-DQA1*03:01 HLA-DQB1*03:02	CD4+	Celiac Disease	ATGAGACTGGTCGCCCGTGTGACAGTATTCCTGACGTTTGGAACCATCATAGACGCGAAAACCACCCAGCCTACCAGCATGGACTGTGCAGAAGGGCGTGCGGCAAACCTGCCATGTAATCACAGCACCATTTCTGGCAATGAGTATGTGTACTGGTACAGGCAGATTCACTCGCAGGGCCCACAGTACATTATTCACGGCCTCAAGAACAACGAGACTAACGAGATGGCTTCTCTTATCATCACTGAAGATAGGAAGTCCTCAACACTGATCCTGCCCCACGCTACTCTGAGGGACACCGCTGTGTACTACTGCATTGTTCGGGGGCGGAACGCCGGGAACATGCTGACTTTCGGCGGCGGGACTCGCCTGATGGTAAAGCCGCATATCCAGAACCCT…	MRLVARVTVFLTFGTIIDAKTTQPTSMDCAEGRAANLPCNHSTISGNEYVYWYRQIHSQGPQYIIHGLKNNETNEMASLIITEDRKSSTLILPHATLRDTAVYYCIVRGRNAGNMLTFGGGTRLMVKPHIQNPDPAVYQLRDSKSSDKSVCLFTDFDSQTNVSQSKDSDVYITDKTVLDMRSMDFKSNSAVAWSNKSDFACANAFNNSIIPEDTFFPSPESSCDVKLVEKSFETDTNLNFQNLSVIGFRILLLKVAGFNLLMTLRLWSSMSIGLLCCVAFSLLWASPVNAGVTQTPKFQVLKTGQSMTLQCAQDMNHNSMYWYRQDPGMGLRLIYYSASEGTTDKGEVPNGYNVSRLNKREFSLRLESAAPSQTSVYFCASSETLGNEQYFGPGTRLTV…
E995	Petersen J et al. J Immunol, 2015	1029004		TRBV9*01	CASSVGVAGEYEQYF	TCRBJ2-7*01	TRAV26-2*01	CLRDSRAQKLVF	TRAJ54*01	DQ8-glia-α	HLA-DQA1*03:01 HLA-DQB1*03:02	CD4+	Celiac Disease	ATGAAACTTGTCACCAGCATCACCGTTCTGCTGTCCCTGGGTATTATGGGCGACGCGAAGACGACCCAGCCAAATTCTATGGAGAGCAACGAGGAGGAGCCCGTACACCTGCCTTGCAATCACTCTACGATTTCTGGGACAGATTACATCCACTGGTACCGGCAGTTGCCTTCCCAGGGACCGGAATATGTGATTCACGGGCTCACAAGCAACGTCAACAACAGAATGGCTAGCCTGGCGATTGCCGAAGATCGTAAATCTTCCACACTTATCCTGCACCGCGCCACTCTGAGGGACGCTGCTGTTTACTACTGCATATTGAGAGATAGCAGAGCCCAGAAGCTGGTGTTCGGGCAGGGGACCCGCCTCACCATCAATCCAAATATCCAGAACCCTGAC…	MKLVTSITVLLSLGIMGDAKTTQPNSMESNEEEPVHLPCNHSTISGTDYIHWYRQLPSQGPEYVIHGLTSNVNNRMASLAIAEDRKSSTLILHRATLRDAAVYYCILRDSRAQKLVFGQGTRLTINPNIQNPDPAVYQLRDSKSSDKSVCLFTDFDSQTNVSQSKDSDVYITDKTVLDMRSMDFKSNSAVAWSNKSDFACANAFNNSIIPEDTFFPSPESSCDVKLVEKSFETDTNLNFQNLSVIGFRILLLKVAGFNLLMTLRLWSSMGFRLLCCVAFCLLGAGPVDSGVTQTPKHLITATGQRVTLRCSPRSGDLSVYWYQQSLDQGLQFLIHYYNGEERAKGNILERFSAQQFPDLHSELNLSSLELGDSALYFCASSVGVAGEYEQYFGPGTRLT…
L3-12	Petersen J et al. J Immunol, 2015	1029004		TRBV9*01	CASSAGTSGEYEQYF	TCRBJ2-7*01	TRAV26-2*01	CILRDSRAQKLVF	TRAJ54*01	DQ8-glia-α	HLA-DQA1*03:01 HLA-DQB1*03:02	CD4+	Celiac Disease	ATGAAGCTAGTTACCAGCATTACTGTCCTGCTGTCGCTCGGGATCATGGGGGACGCAAAGACTACTCAGCCAAATTCGATGGAGAGCAATGAGGAGGAGCCAGTTCACCTGCCATGCAATCACTCAACCATTTCAGGGACCGATTATATCCACTGGTACAGACAGCTGCCAAGCCAGGGCCCAGAGTACGTGATTCACGGCCTGACAAGCAATGTGAATAACCGTATGGCTTCTTTGGCCATCGCTGAGGACAGAAAAAGCAGCACTCTGATCCTGCATAGAGCTACTTTGAGGGACGCAGCAGTCTACTACTGTATCCTGCGCGATAGCCGAGCACAAAAGCTGGTGTTCGGCCAGGGGACTCGACTGACCATCAACCCCAATATCCAGAACCCTGAC…	MKLVTSITVLLSLGIMGDAKTTQPNSMESNEEEPVHLPCNHSTISGTDYIHWYRQLPSQGPEYVIHGLTSNVNNRMASLAIAEDRKSSTLILHRATLRDAAVYYCILRDSRAQKLVFGQGTRLTINPNIQNPDPAVYQLRDSKSSDKSVCLFTDFDSQTNVSQSKDSDVYITDKTVLDMRSMDFKSNSAVAWSNKSDFACANAFNNSIIPEDTFFPSPESSCDVKLVEKSFETDTNLNFQNLSVIGFRILLLKVAGFNLLMTLRLWSSMGFRLLCCVAFCLLGAGPVDSGVTQTPKHLITATGQRVTLRCSPRSGDLSVYWYQQSLDQGLQFLIQYYNGEERAKGNILERFSAQQFPDLHSELNLSSLELGDSALYFCASSAGTSGEYEQYFGPGTRLT…
S13	Petersen J et al. J Immunol, 2015	1029004		TRBV9*01	CASSAGPQAGTQYF	TRBJ2-5*01	TRAV26-2*01	CILRDRSNQFYF	TRAJ49*01	DQ8-glia-α	HLA-DQA1*03:01 HLA-DQB1*03:02	CD4+	Celiac Disease	ATGAAGCTGGTGACGAGCATTACGGTGCTGTTGAGCCTGGGAATTATGGGCGACGCGAAGACCACCCAGCCTAATTCAATGGAGAGCAATGAGGAGGAGCCCGTACACCTGCCATGCAACCACTCAACCATTTCAGGAACAGACTACATCCACTGGTACAGGCAGCTGCCAAGTCAGGGGCCCGAATACGTGATCCACGGACTGACGTCCAATGTGAATAACAGGATGGCATCTCTGGCTATTGCCGAAGACAGGAAAAGCAGTACCCTAATCTTGCACAGAGCCACTTTGAGAGACGCAGCAGTTTACTACTGCATTCTGAGAGACCGGTCGAACCAGTTCTACTTCGGGACTGGCACCTCGCTGACAGTGATTCCCAATATCCAGAACCCTGACCCT…	MKLVTSITVLLSLGIMGDAKTTQPNSMESNEEEPVHLPCNHSTISGTDYIHWYRQLPSQGPEYVIHGLTSNVNNRMASLAIAEDRKSSTLILHRATLRDAAVYYCILRDRSNQFYFGTGTSLTVIPNIQNPDPAVYQLRDSKSSDKSVCLFTDFDSQTNVSQSKDSDVYITDKTVLDMRSMDFKSNSAVAWSNKSDFACANAFNNSIIPEDTFFPSPESSCDVKLVEKSFETDTNLNFQNLSVIGFRILLLKVAGFNLLMTLRLWSSMGFRLLCCVAFCLLGAGPVDSGVTQTPKHLITATGQRVTLRCSPRSGDLSVYWYQQSLDQGLQFLIQYYNGEERAKGNILERFSAQQFPDLHSELNLSSLELGDSALYFCASSTTPGTGTETQYFGPGTRLL…
SP3.4	Petersen J et al. J Immunol, 2015	1029004		TRBV9*01	CASSVAVSAGTYEQYF	TRBJ2-7*01	TRAV26-2*01	ClLRDGRGGADGLTF	TRAJ45*01	DQ8-glia-α	HLA-DQA1*03:01 HLA-DQB1*03:02	CD4+	Celiac Disease	ATGAAGCTGGTTACGTCCATTACCGTGCTCCTGTCCCTCGGCATTATGGGGGACGCTAAAACCACTCAGCCAAACAGCATGGAGTCCAACGAAGAGGAGCCAGTCCACCTCCCCTGCAACCATAGCACAATTAGCGGAACTGACTACATTCATTGGTACAGGCAGCTGCCCTCTCAGGGCCCAGAGTACGTAATTCATGGCCTCACTTCCAACGTGAACAACCGGATGGCCTCTCTCGCCATTGCAGAGGACCGTAAGTCCTCTACCCTCATTCTGCATAGAGCAACCCTGAGAGATGCAGCAGTCTATTATTGTATACTCCGTGATGGAAGGGGCGGGGCCGACGGACTGACTTTCGGGAAGGGAACCCACCTGATAATTCAGCCCTATATCCAGAAC…	MKLVTSITVLLSLGIMGDAKTTQPNSMESNEEEPVHLPCNHSTISGTDYIHWYRQLPSQGPEYVIHGLTSNVNNRMASLAIAEDRKSSTLILHRATLRDAAVYYCILRDGRGGADGLTFGKGTHLIIQPYIQNPDPAVYQLRDSKSSDKSVCLFTDFDSQTNVSQSKDSDVYITDKTVLDMRSMDFKSNSAVAWSNKSDFACANAFNNSIIPEDTFFPSPESSCDVKLVEKSFETDTNLNFQNLSVIGFRILLLKVAGFNLLMTLRLWSSMGFRLLCCVAFCLLGAGPVDSGVTQTPKHLITATGQRVTLRCSPRSGDLSVYWYQQSLDQGLQFLIHYYNGEERAKGNILERFSAQQFPDLHSELNLSSLELGDSALYFCASSVAVSAGTYEQYVGPGT…
LS1.2	Petersen J et al. J Immunol, 2015	1029004		TRBV6-1*01	CASSEALPGRSGNTIYF	TRBJ1-3*01	TRAV17*01	CATDFPGTASKLTGF	TRAJ44*01	DQ8-glia-α	HLA-DQA1*03:01 HLA-DQB1*03:02	CD4+	Celiac Disease	ATGCTTCTTGAGCTTATCCCGTTGCTGGGCATCCATTTCGTCCTGCGGACTGCACGCGCGCAGAGCGTGACCCAGCCAGATATTCATATTACTGTGAGCGAGGGCGCAAGCCTCGAGTTGAGGTGTAATTACTCATATGGGGCTACCCCATATTTGTTCTGGTACGTGCAGTCCCCTGGCCAAGGCCTTCAGCTTCTTCTCAAATACTTCTCCGGAGACACTCTGGTGCAGGGCATTAAAGGATTCGAGGCTGAGTTCAAACGATCTCAGTCTTCGTTCAACCTGAGGAAACCGAGCGTGCACTGGTCCGACGCGGCAGAGTACTTCTGCGCCGTGGTGAATACCGGCACTGCCTCCAAACTGACTTTCGGCACCGGGACCAGACTGCAGGTGACACTT…	MLLELIPLLGIHFVLRTARAQSVTQPDIHITVSEGASLELRCNYSYGATPYLFWYVQSPGQGLQLLLKYFSGDTLVQGIKGFEAEFKRSQSSFNLRKPSVHWSDAAEYFCAVVNTGTASKLTFGTGTRLQVTLNIQNPDPAVYQLRDSKSSDKSVCLFTDFDSQTNVSQSKDSDVYITDKTVLDMRSMDFKSNSAVAWSNKSDFACANAFNNSIIPEDTFFPSPESSCDVKLVEKSFETDTNLNFQNLSVIGFRILLLKVAGFNLLMTLRLWSSMSIGLLCCVAFSLLWASPVNAGVTQTPKFQVLKTGQSMTLQCAQDMNHNSMYWYRQDPGMGLRLIYYSASEGTTDKGEVPNGYNVSRLNKREFSLRLESAAPSQTSVYFCASSEGPTGRAGNTIY…
T316	Petersen J et al. J Immunol, 2015	1029004		TRBV6-1*01	CASSEARRYNEQFF	TRBJ2-1*01	TRAV8-3*01	CAVGETGANNLFF	TRAJ36*01	DQ8-glia-α	HLA-DQA1*03:01 HLA-DQB1*03:02	CD4+	Celiac Disease	ATGCTGCTGGAACTCATTCCCCTGTTAGGCATCCACTTCGTATTGAGGACGGCCAGAGCCCAATCCGTGACTCAGCCCGATATACACATTACTGTGTCAGAGGGCGCCAGTCTGGAACTGCGGTGCAATTACAGCTACGGAGCCACTCCGTACCTCTTCTGGTATGTGCAGAGTCCAGGCCAGGGGCTGCAGCTGCTGCTCAAGTACTTCAGCGGGGATACTCTAGTTCAGGGAATTAAGGGCTTCGAGGCTGAGTTCAAGAGATCCCAGAGCTCTTTCAACCTGCGGAAACCCTCTGTCCACTGGTCTGACGCTGCCGAGTACTTCTGTGCCGTGGGAGAGACTGGGGCCAACAACCTGTTCTTCGGAACTGGCACCCGCCTCACTGTGATTCCCTAT…	MLLELIPLLGIHFVLRTARAQSVTQPDIHITVSEGASLELRCNYSYGATPYLFWYVQSPGQGLQLLLKYFSGDTLVQGIKGFEAEFKRSQSSFNLRKPSVHWSDAAEYFCAVGETGANNLFFGTGTRLTVIPYIQNPDPAVYQLRDSKSSDKSVCLFTDFDSQTNVSQSKDSDVYITDKTVLDMRSMDFKSNSAVAWSNKSDFACANAFNNSIIPEDTFFPSPESSCDVKLVEKSFETDTNLNFQNLSVIGFRILLLKVAGFNLLMTLRLWSSMSIGLLCCVAFSLLWASPVNAGVTQTPKFQVLKTGQSMTLQCAQDMNHNSMYWYRQDPGMGLRLIYYSASEGTTDKGEVPNGYNVSRLNKREFSLRLESAAPSQTSVYFCASSEARRYNEQFFGPG…
TCC442D.A.3	Dahal-Koirala S et al. Front Immunol, 2021	1038775		TRBV11-2	CASSSATQGNIHF	TRBJ1-6	TRAV4	CLVGDDGGYQKVTF	TRAJ13	DQ2.5-glia-α	HLA-DQA1*05:01 HLA-DQB1*02:01	CD4+	Celiac Disease	ATGAGACAGGTGGCTCGCGTTATTGTGTTTTTGACCCTGAGCACCTTATCGTTGGCAAAGACTACCCAGCCGATCAGCATGGACAGCTACGAGGGGCAGGAGGTTAACATCACTTGCAGTCACAACAACATCGCAACTAACGACTACATCACCTGGTACCAGCAGTTCCCCAGCCAGGGCCCAAGGTTCATCATTCAGGGATACAAGACTAAGGTGACCAACGAGGTGGCTTCGCTGTTCATCCCCGCGGACAGAAAAAGCTCGACCCTGAGCCTGCCCAGAGTGTCACTGAGCGATACTGCAGTATACTACTGCCTCGTGGGCGATGACGGAGGCTACCAGAAGGTGACATTCGGGACCGGCACTAAGCTGCAGGTCATTCCCAATATCCAGAACCCT…	MRQVARVIVFLTLSTLSLAKTTQPISMDSYEGQEVNITCSHNNIATNDYITWYQQFPSQGPRFIIQGYKTKVTNEVASLFIPADRKSSTLSLPRVSLSDTAVYYCLVGDDGGYQKVTFGTGTKLQVIPNIQNPDPAVYQLRDSKSSDKSVCLFTDFDSQTNVSQSKDSDVYITDKTVLDMRSMDFKSNSAVAWSNKSDFACANAFNNSIIPEDTFFPSPESSCDVKLVEKSFETDTNLNFQNLSVIGFRILLLKVAGFNLLMTLRLWSSMGTRLLCWAALCLLGAELTEAGVAQSPRYKIIEKRQSVAFWCNPISGHATLYWYQQILGQGPKLLIQFQNNGVVDDSQLPKDRFSAERLKGVDSTLKIQPAKLEDSAVYLCASSSATQGNIHFGNGTRLT…
TCC1383P.A.4	Dahal-Koirala S et al. Front Immunol, 2021	1038775		TRBV5-4	CASSLDGLTNTEAFF	TRBJ1-1	TRAV14/DV4	CAMREGWQAGNTLIF	TRAJ15	DQ2.5-glia-α	HLA-DQA1*05:01 HLA-DQB1*02:01	CD4+	Celiac Disease	ATGAGCCTATCATCCCTCCTCAAAGTGGTGACCGCCTCCCTTTGGCTTGGGCCCGGCATTGCTCAGAAGATCACACAGACACAGCCGGGAATGTTCGTACAGGAAAAGGAAGCTGTCACTTTGGATTGCACCTACGACACCTCAGACCCATCCTACGGCCTGTTCTGGTATAAACAGCCTAGCAGCGGGGAGATGATCTTCCTTATCTACCAGGGCAGCTATGACCAGCAGAACGCCACCGAGGGACGATACTCACTCAACTTCCAGAAGGCCCGAAAGAGCGCTAACCTGGTTATTAGCGCCTCGCAGCTGGGGGACTCAGCTATGTACTTCTGCGCGATGCGAGAAGGCTGGCAGGCTGGGAACACCTTAATCTTTGGCAAGGGGACTACTCTTTCC…	MSLSSLLKVVTASLWLGPGIAQKITQTQPGMFVQEKEAVTLDCTYDTSDPSYGLFWYKQPSSGEMIFLIYQGSYDQQNATEGRYSLNFQKARKSANLVISASQLGDSAMYFCAMREGWQAGNTLIFGKGTTLSVSSNIQNPDPAVYQLRDSKSSDKSVCLFTDFDSQTNVSQSKDSDVYITDKTVLDMRSMDFKSNSAVAWSNKSDFACANAFNNSIIPEDTFFPSPESSCDVKLVEKSFETDTNLNFQNLSVIGFRILLLKVAGFNLLMTLRLWSSMGPGLLCWALLCLLGAGSVETGVTQSPTHLIKTRGQQVTLRCSSQSGHNTVSWYQQALGQGPQFIFQYYREEENGRGNFPPRFSGLQFPNYSSELNVNALELDDSALYLCASSLDGLTNTEA…
TCC442D.A.45	Dahal-Koirala S et al. Front Immunol, 2021	1038775		TRBV19	CASSINALVGEQFF	TRBJ2-1	TRAV29/DV5	CAASEGDSGTYKYIF	TRAJ40	DQ2.5-glia-α	HLA-DQA1*05:01 HLA-DQB1*02:01	CD4+	Celiac Disease	ATGTTGTTGGGCGCTTCCGTGTTGATTTTGTGGCTGCAGCCCGATTGGGTAAATTCTCAGCAGAAGAATGACGACCAGCAAGTAAAACAGAACAGCCCCAGCCTGTCAGTGCAGGAGGGGCGCATCTCCATCCTTAATTGCGATTATACCAACAGCATGTTCGACTACTTCCTCTGGTACAAGAAGTACCCCGCGGAAGGTCCCACCTTCCTGATTAGCATCAGCAGCATCAAGGACAAGAACGAGGATGGGCGGTTCACTGTCTTCCTGAACAAGAGCGCTAAGCACCTCTCTTTGCACATCGTGCCTTCTCAGCCGGGGGACTCGGCGGTATACTTCTGCGCGGCGTCCGAGGGGGACTCCGGAACCTACAAGTACATTTTTGGAACCGGCACTAGG…	MLLGASVLILWLQPDWVNSQQKNDDQQVKQNSPSLSVQEGRISILNCDYTNSMFDYFLWYKKYPAEGPTFLISISSIKDKNEDGRFTVFLNKSAKHLSLHIVPSQPGDSAVYFCAASEGDSGTYKYIFGTGTRLKVLANIQNPDPAVYQLRDSKSSDKSVCLFTDFDSQTNVSQSKDSDVYITDKTVLDMRSMDFKSNSAVAWSNKSDFACANAFNNSIIPEDTFFPSPESSCDVKLVEKSFETDTNLNFQNLSVIGFRILLLKVAGFNLLMTLRLWSSMSNQVLCCVVLCLLGANTVDGGITQSPKYLFRKEGQNVTLSCEQNLNHDAMYWYRQDPGQGLRLIYYSQIVNDFQKGDIAEGYSVSREKKESFPLTVTSAQKNPTAFYLCASSINALVGE…
TCC442P.C.24	Dahal-Koirala S et al. Front Immunol, 2021	1038775		TRBV5-5	CASSLRAGVLPPYEQYF	TRBJ2-7	TRAV19	CALSEDTDKLIF	TRAJ34	DQ2.5-glia-ω	HLA-DQA1*05:01 HLA-DQB1*02:01	CD4+	Celiac Disease	ATGTTGACCGCGAGTTTGTTGAGAGCTGTGATCGCCTCTATATGCGTAGTGTCCTCAATGGCGCAGAAGGTGACCCAGGCCCAGACTGAGATAAGCGTGGTCGAGAAGGAGGATGTCACTCTGGACTGCGTGTATGAGACTAGAGACACTACCTATTACCTGTTCTGGTACAAGCAGCCGCCCAGCGGGGAGCTGGTATTTCTGATCCGTCGCAACAGTTTTGACGAGCAGAACGAGATCAGTGGCCGTTATAGCTGGAACTTCCAGAAGTCTACCTCAAGCTTCAACTTCACTATCACTGCCAGCCAGGTGGTGGATTCCGCCGTGTACTTCTGCGCACTGTCCGAAGACACCGATAAACTGATTTTCGGCACCGGCACCCGGCTGCAGGTGTTCCCC…	MLTASLLRAVIASICVVSSMAQKVTQAQTEISVVEKEDVTLDCVYETRDTTYYLFWYKQPPSGELVFLIRRNSFDEQNEISGRYSWNFQKSTSSFNFTITASQVVDSAVYFCALSEDTDKLIFGTGTRLQVFPNIQNPDPAVYQLRDSKSSDKSVCLFTDFDSQTNVSQSKDSDVYITDKTVLDMRSMDFKSNSAVAWSNKSDFACANAFNNSIIPEDTFFPSPESSCDVKLVEKSFETDTNLNFQNLSVIGFRILLLKVAGFNLLMTLRLWSSMGPGLLCWVLLCLLVAGPVDAGVTQSPTHLIKTRGQQVTLRCSPISGHKSVSWYQQVLGQGPQFIFQYYEKEERGRGNFPDRFSARQFPNYSSELNVNALLLGDSALYLCASSLRAGVLPPYEQY…
TCC442P.C.3	Dahal-Koirala S et al. Front Immunol, 2021	1038775		TRBV29-1	CSVALGSDTGELFF	TRBJ2-2	TRAV4	CLVGGYNNNDMRF	TRAJ43	DQ2.5-glia-ω	HLA-DQA1*05:01 HLA-DQB1*02:01	CD4+	Celiac Disease	ATGCGGCAAGTAGCGCGCGTTATTGTTTTCCTGACTCTGTCCACCCTGTCCCTGGCTAAGACCACCCAGCCAATTTCAATGGATTCATACGAGGGCCAGGAGGTAAACATCACCTGCAGCCACAACAATATCGCCACTAACGATTACATCACCTGGTACCAGCAGTTTCCCAGCCAGGGCCCCAGATTCATCATCCAGGGCTACAAAACCAAGGTGACTAACGAGGTGGCTAGTTTATTCATCCCCGCCGATAGAAAGAGCAGCACGCTGAGCCTGCCAAGGGTATCGTTGTCCGACACAGCTGTGTACTACTGCCTGGTGGGCGGATACAACAACAACGATATGCGGTTTGGCGCGGGGACCCGCTTGACCGTAAAACCAAATATCCAGAACCCTGAC…	MRQVARVIVFLTLSTLSLAKTTQPISMDSYEGQEVNITCSHNNIATNDYITWYQQFPSQGPRFIIQGYKTKVTNEVASLFIPADRKSSTLSLPRVSLSDTAVYYCLVGGYNNNDMRFGAGTRLTVKPNIQNPDPAVYQLRDSKSSDKSVCLFTDFDSQTNVSQSKDSDVYITDKTVLDMRSMDFKSNSAVAWSNKSDFACANAFNNSIIPEDTFFPSPESSCDVKLVEKSFETDTNLNFQNLSVIGFRILLLKVAGFNLLMTLRLWSSMLLLLLLLGPGSGLGAVVSQHPSRVICKSGTSVKIECRSLDFQATTMFWYRQFPKQSLMLMATSNEGSKATYEQGVEKDKFLINHASLTLSTLTVTSAHPEDSSFYICSAQLAGGGGDTQYFGPGTRLTVLE
TCC1468.2	Dahal-Koirala S et al. Eur J Immunol, 2020	1036298		TRBV20-1	CSASRTGGTDTQYF	TRBJ2-3	TRAV35	CAGQDYKYIF	TRAJ40	DQ2.5-hor-3	HLA-DQA1*05:01 HLA-DQB1*02:01	CD4+	Celiac Disease	ATGCTCCTGGAGCACTTGTTGATTATCCTCTGGATGCAGTTGACTTGGGTCTCGGGCCAGCAGCTTAATCAGTCCCCACAGTCCATGTTCATCCAGGAGGGCGAGGATGTATCTATGAACTGCACTAGCTCGAGCATTTTCAACACCTGGCTCTGGTACAAGCAGGAGCCAGGGGAGGGGCCTGTATTGCTTATTGCCCTTTACAAGGCTGGCGAACTCACTAGCAATGGACGACTGACTGCCCAGTTCGGAATTACTAGGAAGGACAGCTTCCTGAATATTAGCGCCAGCATTCCCAGTGACGTCGGGATCTACTTCTGTGCTGGCCAGGACTACAAGTACATCTTCGGGACAGGAACCCGGTTGAAGGTGCTTGCCAATATCCAGAACCCTGACCCT…	MLLEHLLIILWMQLTWVSGQQLNQSPQSMFIQEGEDVSMNCTSSSIFNTWLWYKQEPGEGPVLLIALYKAGELTSNGRLTAQFGITRKDSFLNISASIPSDVGIYFCAGQDYKYIFGTGTRLKVLANIQNPDPAVYQLRDSKSSDKSVCLFTDFDSQTNVSQSKDSDVYITDKTVLDMRSMDFKSNSAVAWSNKSDFACANAFNNSIIPEDTFFPSPESSCDVKLVEKSFETDTNLNFQNLSVIGFRILLLKVAGFNLLMTLRLWSSMLLLLLLLGPGSGLGAVVSQHPSWVICKSGTSVKIECRSLDFQATTMFWYRQFPKQSLMLMATSNEGSKATYEQGVEKDKFLINHASLTLSTLTVTSAHPEDSSFYICSASRTGGTDTQYFGPGTRLTVLE
TCC1468.9	Dahal-Koirala S et al. Eur J Immunol, 2020	1036298		TRBV6-1	CASSEVGGPSHEQYF	TRBJ2-7	TRAV12-2	CAVGGEGFKTIF	TRAJ9	DQ2.5-hor-3	HLA-DQA1*05:01 HLA-DQB1*02:01	CD4+	Celiac Disease	ATGAAAAGCTTGCGCGTGCTCCTGGTGATTCTGTGGCTGCAGTTGTCATGGGTGTGGTCCCAGCAGAAGGAAGTAGAGCAGAACTCTGGACCCCTGAGTGTGCCAGAAGGAGCAATTGCCTCCCTGAACTGCACTTACTCTGATAGAGGCTCTCAGAGCTTTTTCTGGTACAGACAGTATAGTGGGAAGAGCCCTGAGTTGATCATGTTCATTTACAGCAACGGGGACAAGGAGGACGGAAGGTTCACCGCGCAGCTGAACAAGGCGAGTCAGTACGTGTCACTCCTCATTCGGGACTCTCAACCTAGCGACAGCGCAACCTACCTCTGTGCCGTCGGCGGGGAGGGCTTCAAGACCATTTTCGGAGCAGGCACTCGGCTGTTCGTTAAAGCAAATATC…	MKSLRVLLVILWLQLSWVWSQQKEVEQNSGPLSVPEGAIASLNCTYSDRGSQSFFWYRQYSGKSPELIMFIYSNGDKEDGRFTAQLNKASQYVSLLIRDSQPSDSATYLCAVGGEGFKTIFGAGTRLFVKANIQNPDPAVYQLRDSKSSDKSVCLFTDFDSQTNVSQSKDSDVYITDKTVLDMRSMDFKSNSAVAWSNKSDFACANAFNNSIIPEDTFFPSPESSCDVKLVEKSFETDTNLNFQNLSVIGFRILLLKVAGFNLLMTLRLWSSMSIGLLCCVAFSLLWASPVNAGVTQTPKFQVLKTGQSMTLQCAQDMNHNSMYWYRQDPGMGLRLIYYSASEGTTDKGEVPNGYNVSRLNKREFSLRLESAAPSQTSVYFCASSEVGGPSHEQYFGPG…
Ft1	Michael Platten, Edward Green, Tamara Boschert; DKFZ		Patient ID07	TRBV29-1	CSVEAYNEQFF	TRBJ2-1	TRAV39	CAVDISSSGSARQLTF	TRAJ22	H3.3K27M	na*	CD4+	Glioblastoma
Ft2	Michael Platten, Edward Green, Tamara Boschert; DKFZ		Patient ID07	TRBV29-1	CSVEATRYEQYF	TRBJ2-7	TRAV29/DV5	CAAGGGSNYKLTF	TRAJ53	H3.3K27M	na*	CD4+	Glioblastoma
Ft3	Michael Platten, Edward Green, Tamara Boschert; DKFZ		Patient ID07	TRBV19	CASSIIGSAGELFF	TRBJ2-2	TRAV23/DV6	CAATNLITQGGSEKLVF	TRAJ57	H3.3K27M	na*	CD4+	Glioblastoma
Ft5	Michael Platten, Edward Green, Tamara Boschert; DKFZ		Patient ID07	TRBV6-5	CASSYSEGAFF	TRBJ1-1	TRAV12-1	CVVNQAGTALIF	TRAJ15	H3.3K27M	na*	CD4+	Glioblastoma
Ft6	Michael Platten, Edward Green, Tamara Boschert; DKFZ		Patient ID07	TRBV20-1	CSARQPDTEAFF	TRBJ1-1	TRAV8-4	CAVSEQAGTALIF	TRAJ15	H3.3K27M	na*	CD4+	Glioblastoma
Ft7	Michael Platten, Edward Green, Tamara Boschert; DKFZ		Patient ID07	TRBV6-1	CASSEGAGGAVDTQYF	TRBJ2-3	TRAV8-6	CAVTTTGGFKTIF	TRAJ9	H3.3K27M	na*	CD4+	Glioblastoma
Ft8	Michael Platten, Edward Green, Tamara Boschert; DKFZ		Patient ID07	TRBV29-1	CSVGQGPGNTIYF	TRBJ1-3	TRAV8-4	CAVSEGNTDKLIF	TRAJ34	H3.3K27M	na*	CD4+	Glioblastoma
Ft9	Michael Platten, Edward Green, Tamara Boschert; DKFZ		Patient ID07	TRBV20-1	CSALQGFDEQYF	TRBJ2-7	TRAV4	CLVGDRNSGYSTLTF	TRAJ11	H3.3K27M	na*	CD4+	Glioblastoma
Ft10	Michael Platten, Edward Green, Tamara Boschert; DKFZ		Patient ID07	TRBV3-1	CASTLGGGIGEKLFF	TRBJ1-4	TRAV8-4	CAVSTSGTYKYIF	TRAJ40	H3.3K27M	na*	CD4+	Glioblastoma
Ft11	Michael Platten, Edward Green, Tamara Boschert; DKFZ		Patient ID07	TRBV11-2	CASSLDRGEADTQYF	TRBJ2-3	TRAV8-6	CAVSDLTGYSTLTF	TRAJ11	H3.3K27M	na*	CD4+	Glioblastoma
Ft12	Michael Platten, Edward Green, Tamara Boschert; DKFZ		Patient ID07	TRBV4-2	CASSQAGTDHYGYTF	TRBJ1-2	TRAV12-1	CVVNQAGTALIF	TRAJ15	H3.3K27M	na*	CD4+	Glioblastoma
Ft13	Michael Platten, Edward Green, Tamara Boschert; DKFZ		Patient ID07	TRBV5-4	CASSFGPGATDTQYF	TRBJ2-3	TRAV14/DV4	CAMRELSWGGATNKLIF	TRAJ32	H3.3K27M	na*	CD4+	Glioblastoma
Ft14	Michael Platten, Edward Green, Tamara Boschert; DKFZ		Patient ID07	TRBV12-5	CASGPGTLVETQYF	TRBJ2-5	TRAV29/DV5	CAASDTGTASKLTF	TRAJ44	H3.3K27M	na*	CD4+	Glioblastoma
Ft15	Michael Platten, Edward Green, Tamara Boschert; DKFZ		Patient ID07	TRBV29-1	CSVEDSGGGYGYTF	TRBJ1-2	TRAV29/DV5	CAAFGGSNYKLTF	TRAJ53	H3.3K27M	na*	CD4+	Glioblastoma
Ft16	Michael Platten, Edward Green, Tamara Boschert; DKFZ		Patient ID07	TRBV29-1	CSVGVGNYGYTF	TRBJ1-2	TRAV29/DV5	CAASVSGAGSYQLTF	TRAJ28	H3.3K27M	na*	CD4+	Glioblastoma
Ft17	Michael Platten, Edward Green, Tamara Boschert; DKFZ		Patient ID07	TRBV25-1*01	CSVGTGRPQETQYF	TRBJ2-4*01,TRBJ2-5*01,TRBJ2-7*01	TRAV20	CAETGGADGLTF	TRAJ44	H3.3K27M	na*	CD4+	Glioblastoma
Ft18	Michael Platten, Edward Green, Tamara Boschert; DKFZ		Patient ID07	TRBV27*01,TRBV28*01	CASSLLGTGYQETQYF	TRBJ2-5*01	TRAV38-1	CAFMGNYGQNFVF	TRAJ26	H3.3K27M	na*	CD4+	Glioblastoma
Ft19	Michael Platten, Edward Green, Tamara Boschert; DKFZ		Patient ID07	TRBV19	CASSIGEDTYEQYF	TRBJ2-7	TRAV8-6	CAALGTGGFKTIF	TRAJ9	H3.3K27M	na*	CD4+	Glioblastoma
Ft21	Michael Platten, Edward Green, Tamara Boschert; DKFZ		Patient ID07	TRBV11-2	CASSLDRGEADTQYF	TRBJ2-3	TRAV8-6	CAVTPNTGGFKTIF	TRAJ9	H3.3K27M	na*	CD4+	Glioblastoma
Ft22	Michael Platten, Edward Green, Tamara Boschert; DKFZ		Patient ID07	TRAV23/DV6*01,TRAV23/DV6*02,TRAV23/DV6*03	CSVDGGGETQYF	TRBJ2-5	TRAV21	CAVNPSGSRLTF	TRAJ58	H3.3K27M	na*	CD4+	Glioblastoma
Ft23	Michael Platten, Edward Green, Tamara Boschert; DKFZ		Patient ID07	TRBV7-2	CASSLGYGYTF	TRBJ1-2	TRAV12-1	CVADRGSTLGRLYF	TRAJ18	H3.3K27M	na*	CD4+	Glioblastoma
Ft24	Michael Platten, Edward Green, Tamara Boschert; DKFZ		Patient ID07	TRBV10-1	CASSESVSGGEQFF	TRBJ2-1	TRAV21	CAVETSGSRLTF	TRAJ58	H3.3K27M	na*	CD4+	Glioblastoma
Ft25	Michael Platten, Edward Green, Tamara Boschert; DKFZ		Patient ID07	TRBV5-6	CASSPKPTGGYGYTF	TRBJ1-2	TRAV9-2	CALRGSTLGRLYF	TRAJ18	H3.3K27M	na*	CD4+	Glioblastoma
Ft26	Michael Platten, Edward Green, Tamara Boschert; DKFZ		Patient ID07	TRBV5-1	CASSGHLAGEDEQFF	TRBJ2-1	TRAV5	CAEGRDDKIIF	TRAJ30	H3.3K27M	na*	CD4+	Glioblastoma
Ft28	Michael Platten, Edward Green, Tamara Boschert; DKFZ		Patient ID07	TRBV6-6*04	CASSRGLAGEETQYF	TRBJ2-5*01	TRAV26-1	CIGTAYNDYKLSF	TRAJ20	H3.3K27M	na*	CD4+	Glioblastoma
Ft29	Michael Platten, Edward Green, Tamara Boschert; DKFZ		Patient ID07	TRBV11-2	CASSLEGGGGDTQYF	TRBJ2-3	TRAV9-2	CALVYYGQNFVF	TRAJ26	H3.3K27M	na*	CD4+	Glioblastoma
Ft30	Michael Platten, Edward Green, Tamara Boschert; DKFZ		Patient ID07	TRBV29-1*01,TRBV29-1*02	CSVDWGGETQYF	TRBJ2-5*01	TRAV21	CAVNTSGSRLTF	TRAJ58	H3.3K27M	na*	CD4+	Glioblastoma
Ft31	Michael Platten, Edward Green, Tamara Boschert; DKFZ		Patient ID07	TRBV5-4	CASSYGDTSSGYTF	TRBJ1-2	TRAV29/DV5	CAVRTGANSKLTF	TRAJ56	H3.3K27M	na*	CD4+	Glioblastoma
Ft32	Michael Platten, Edward Green, Tamara Boschert; DKFZ		Patient ID07	TRBV11-2	CASSLDGGDRNEQFF	TRBJ2-1	TRAV9-2	CALSDGTNAGKSTF	TRAJ27	H3.3K27M	na*	CD4+	Glioblastoma
Ft33	Michael Platten, Edward Green, Tamara Boschert; DKFZ		Patient ID07	TRBV4-2	CASSQVPGLDTEAFF	TRBJ1-1	TRAV29/DV5	CAARSGSARQLTF	TRAJ22	H3.3K27M	na*	CD4+	Glioblastoma
Ft35	Michael Platten, Edward Green, Tamara Boschert; DKFZ		Patient ID07	TRBV29-1*01,TRBV29-1*02	CSVDAGAETQYF	TRBJ2-5*01	TRAV21	CAVNPSGSRLTF	TRAJ58	H3.3K27M	na*	CD4+	Glioblastoma
Ft36	Michael Platten, Edward Green, Tamara Boschert; DKFZ		Patient ID07	TRBV7-2	CASSPTGEQFF	TRBJ2-1	TRAV23/DV6	CAATNLITQGGSEKLVF	TRAJ57	H3.3K27M	na*	CD4+	Glioblastoma
Ft37	Michael Platten, Edward Green, Tamara Boschert; DKFZ		Patient ID07	TRBV7-6	CASSLVNTGELFF	TRBJ2-2	TRAV26-1	CIVSDPYSGAGSYQLTF	TRAJ28	H3.3K27M	na*	CD4+	Glioblastoma
Ft38	Michael Platten, Edward Green, Tamara Boschert; DKFZ		Patient ID07	TRBV10-1	CASSESSGIGYEQFF	TRBJ2-1	TRAV21	CALETSGSRLTF	TRAJ58	H3.3K27M	na*	CD4+	Glioblastoma
Ft39	Michael Platten, Edward Green, Tamara Boschert; DKFZ		Patient ID07	TRBV7-2	CASSLVLTSGRARYEQYF	TRBJ2-7	TRAV9-2	CALSDTGGFKTIF	TRAJ9	H3.3K27M	na*	CD4+	Glioblastoma
Ft41	Michael Platten, Edward Green, Tamara Boschert; DKFZ		Patient ID07	TRBV2	CASSEPRDSEKLFF	TRBJ1-4	TRAV9-2	CALSDPGGANSKLTF	TRAJ56	H3.3K27M	na*	CD4+	Glioblastoma
Ft52	Michael Platten, Edward Green, Tamara Boschert; DKFZ		Patient ID07	TRBV11-2	CASSLEGGPVDTQYF	TRBJ2-3	TRAV29/DV5	CAASGFNAGNMLTF	TRAJ39	H3.3K27M	na*	CD4+	Glioblastoma
Ft62	Michael Platten, Edward Green, Tamara Boschert; DKFZ		Patient ID07	TRBV27	CASSPWTSGSTDTQYF	TRBJ2-3	TRAV12-1	CVVILSGGSYIPTF	TRAJ6	H3.3K27M	na*	CD4+	Glioblastoma
Ft84	Michael Platten, Edward Green, Tamara Boschert; DKFZ		Patient ID07	TRAV14/DV4*01,TRAV14/DV4*02,TRAV14/DV4*03	CASSPLAGQETQYF	TRBJ2-5	TRAV23/DV6	CAASEVTSGSRLTF	TRAJ58	H3.3K27M	na*	CD4+	Glioblastoma
Ft93	Michael Platten, Edward Green, Tamara Boschert; DKFZ		Patient ID07	TRBV7-2	CASSLDRGPDTQYF	TRBJ2-3	TRAV8-6	CAVSDGGRSASKIIF	TRAJ3	H3.3K27M	na*	CD4+	Glioblastoma
Ft94	Michael Platten, Edward Green, Tamara Boschert; DKFZ		Patient ID07	TRBV7-2	CASSFGPDNTEAFF	TRBJ1-1	TRAV8-6	CAVSALFSGGYNKLIF	TRAJ4	H3.3K27M	na*	CD4+	Glioblastoma
Ft117	Michael Platten, Edward Green, Tamara Boschert; DKFZ		Patient ID07	TRBV2	CASSRTPPTNEKLFF	TRBJ1-4	TRAV12-2	CAVEDSSYKLIF	TRAJ12	H3.3K27M	na*	CD4+	Glioblastoma
											*Patient ID07 Haplotype:
											HLA-A	HLA-C	HLA-DRB1	HLA-DQB1	HLA-DPB1
											02:02:01, 03:01:01	04:01:01, 17:01:01	4:02:01, 4:05:01	02:BMSTT, 03:BMRBV	11:AWXGR, 236:01:01​

## Sheet: Minigenes
Name	Minigene Length	Epitope	Protein	Uniprot ID	Protein Region (aa)	Modifications	nt sequence	aa sequence	Asssociation
TetX_400_1	400		Tetanus toxin tetX	P04958	1-399		ATGCCCATCACAATCAATAACTTTCGGTACTCAGACCCTGTAAATAACGACACTATTATCATGATGGAGCCACCCTACTGCAAGGGGTTGGACATCTATTACAAGGCCTTTAAGATCACAGACAGGATTTGGATCGTGCCAGAGCGATACGAGTTCGGCACCAAGCCCGAAGACTTCAACCCTCCCAGCAGCCTGATTGAGGGTGCCTCCGAGTACTACGACCCTAATTACCTGAGAACCGATTCCGACAAGGATAGATTCCTCCAGACCATGGTCAAGCTGTTCAATAGGATAAAGAATAATGTCGCAGGTGAGGCCCTGCTGGATAAGATCATTAACGCGATCCCTTATCTGGGGAACTCTTACAGTTTGCTCGACAAGTTCGACACAAACAGCAAC…	MPITINNFRYSDPVNNDTIIMMEPPYCKGLDIYYKAFKITDRIWIVPERYEFGTKPEDFNPPSSLIEGASEYYDPNYLRTDSDKDRFLQTMVKLFNRIKNNVAGEALLDKIINAIPYLGNSYSLLDKFDTNSNSVSFNLLEQDPSGATTKSAMLTNLIIFGPGPVLNKNEVRGIVLRVDNKNYFPCRDGFGSIMQMAFCPEYVPTFDNVIENITSLTIGKSKYFQDPALLLMHELIHVLHGLYGMQVSSHEIIPSKQEIYMQHTYPISAEELFTFGGQDANLISIDIKNDLYEKTLNDYKAIANKLSQVTSCNDPNIDIDSYKQIYQQKYQFDKDSNGQYIVNEDKFQILYNSIMYGFTEIELGKKFNIKTRLSYFSMNHDPVKIPNLLDDTIYNDTEGF	Tetanus toxoid booster vaccination
TetX_400_310	400		Tetanus toxin tetX	P04958	310-709		TTGTCCCAGGTGACCAGCTGTAACGATCCCAATATCGACATCGACAGCTACAAACAGATCTACCAGCAAAAGTACCAGTTCGACAAGGATAGCAACGGCCAATACATCGTGAACGAGGACAAATTCCAGATCCTCTATAACTCCATCATGTACGGCTTCACTGAAATTGAACTTGGCAAAAAATTCAATATAAAGACGCGCCTGAGTTATTTTAGCATGAACCACGACCCGGTGAAGATCCCTAACCTGCTTGATGACACTATCTATAACGACACAGAGGGCTTTAATATCGAAAGCAAGGATCTGAAGAGCGAGTACAAGGGCCAGAACATGCGCGTCAACACCAATGCTTTCCGCAATGTCGACGGAAGCGGCTTGGTTTCCAAGCTGATTGGTCTT…	LSQVTSCNDPNIDIDSYKQIYQQKYQFDKDSNGQYIVNEDKFQILYNSIMYGFTEIELGKKFNIKTRLSYFSMNHDPVKIPNLLDDTIYNDTEGFNIESKDLKSEYKGQNMRVNTNAFRNVDGSGLVSKLIGLCKKIIPPTNIRENLYNRTASLTDLGGELCIKIKNEDLTFIAEKNSFSEEPFQDEIVSYNTKNKPLNFNYSLDKIIVDYNLQSKITLPNDRTTPVTKGIPYAPEYKSNAASTIEIHNIDDNTIYQYLYAQKSPTTLQRITMTNSVDDALINSTKIYSYFPSVISKVNQGAQGILFLQWVRDIIDDFTNESSQKTTIDKISDVSTIVPYIGPALNIVKQGYEGNFIGALETTGVVLLLEYIPEITLPVIAALSIAESSTQKEKIIKTID	Tetanus toxoid booster vaccination
TetX_400_612	400		Tetanus toxin tetX	P04958	612-1011		CTGTTCCTCCAGTGGGTCCGAGACATCATCGATGACTTCACGAACGAGTCTTCGCAGAAGACTACGATAGACAAGATCTCCGACGTGAGCACAATTGTTCCCTACATCGGGCCCGCTTTGAACATCGTGAAGCAGGGCTACGAGGGGAACTTTATCGGTGCACTTGAAACTACGGGTGTGGTGCTGCTCCTGGAGTATATCCCGGAGATCACCCTCCCAGTCATCGCCGCCCTGAGCATTGCCGAGAGCTCCACCCAAAAAGAGAAGATTATTAAAACCATAGACAACTTCCTGGAGAAGCGCTACGAGAAATGGATTGAGGTTTATAAGCTGGTAAAGGCCAAATGGCTAGGGACCGTCAACACCCAGTTTCAGAAGCGGAGCTACCAGATGTACCGC…	LFLQWVRDIIDDFTNESSQKTTIDKISDVSTIVPYIGPALNIVKQGYEGNFIGALETTGVVLLLEYIPEITLPVIAALSIAESSTQKEKIIKTIDNFLEKRYEKWIEVYKLVKAKWLGTVNTQFQKRSYQMYRSLEYQVDAIKKIIDYEYKIYSGPDKEQIADEINNLKNKLEEKANKAMININIFMRESSRSFLVNQMINEAKKQLLEFDTQSKNILMQYIKANSKFIGITELKKLESKINKVFSTPIPFSYSKNLDCWVDNEEDIDVILKKSTILNLDINNDIISDISGFNSSVITYPDAQLVPGINGKAIHLVNNESSEVIVHKAMDIEYNDMFNNFTVSFWLRVPKVSASHLEQYGTNEYSIISSMKKHSLSIGSGWSVSLKGNNLIWTLKDSAGE	Tetanus toxoid booster vaccination
TetX_400_916	400		Tetanus toxin tetX	P04958	916-1315		CCCGGGATCAATGGTAAGGCTATACATCTCGTCAATAACGAGTCCTCTGAGGTGATTGTGCATAAGGCAATGGACATTGAGTACAACGATATGTTCAACAATTTCACAGTGAGTTTCTGGCTGAGGGTCCCAAAAGTCTCGGCCTCCCACCTGGAGCAATACGGGACCAATGAGTATTCTATAATTAGCTCTATGAAGAAACACTCGTTGAGCATCGGAAGTGGCTGGAGTGTCAGCCTCAAGGGCAACAACCTCATCTGGACTCTGAAGGATTCTGCAGGGGAAGTGCGGCAGATTACTTTCAGGGACCTGCCCGATAAATTCAACGCCTACTTGGCTAATAAGTGGGTCTTTATTACGATCACCAACGATCGGTTGAGCTCTGCCAATCTCTACATC…	PGINGKAIHLVNNESSEVIVHKAMDIEYNDMFNNFTVSFWLRVPKVSASHLEQYGTNEYSIISSMKKHSLSIGSGWSVSLKGNNLIWTLKDSAGEVRQITFRDLPDKFNAYLANKWVFITITNDRLSSANLYINGVLMGSAEITGLGAIREDNNITLKLDRCNNNNQYVSIDKFRIFCKALNPKEIEKLYTSYLSITFLRDFWGNPLRYDTEYYLIPVASSSKDVQLKNITDYMYLTNAPSYTNGKLNIYYRRLYNGLKFIIKRYTPNNEIDSFVKSGDFIKLYVSYNNNEHIVGYPKDGNAFNNLDRILRVGYNAPGIPLYKKMEAVKLRDLKTYSVQLKLYDDKNASLGLVGTHNGQIGNDPNRDILIASNWYFNHLKDKILGCDWYFVPTDEGWTND	Tetanus toxoid booster vaccination
TetX_100_50	100		Tetanus toxin tetX	P04958	50-149		TACGAATTTGGCACAAAGCCAGAGGACTTTAATCCGCCCAGTTCCCTGATAGAGGGCGCCTCCGAATATTACGACCCCAACTATCTGCGGACTGACTCCGACAAGGACCGCTTTCTGCAGACTATGGTTAAGTTATTCAACCGCATTAAAAACAATGTCGCCGGTGAGGCGTTGCTCGACAAAATCATCAACGCCATCCCCTACTTGGGCAACTCTTACTCGCTGCTTGATAAATTCGACACCAACAGCAATAGTGTTAGCTTTAACCTGCTGGAGCAGGACCCGTCGGGCGCTACTACC	YEFGTKPEDFNPPSSLIEGASEYYDPNYLRTDSDKDRFLQTMVKLFNRIKNNVAGEALLDKIINAIPYLGNSYSLLDKFDTNSNSVSFNLLEQDPSGATT	Tetanus toxoid booster vaccination
TetX_210_1106	210		Tetanus toxin tetX	P04958	1106-1315		ACGTCGTACCTTTCTATCACCTTTCTGAGGGACTTCTGGGGCAATCCGCTCCGCTATGACACAGAATACTATCTGATCCCCGTGGCAAGCAGTTCAAAGGATGTTCAGCTGAAAAATATTACAGATTATATGTATCTGACAAATGCCCCATCATACACGAATGGAAAGCTCAATATATATTACCGTCGCCTCTATAACGGCCTAAAGTTTATTATCAAGAGGTACACCCCCAATAATGAAATCGACTCATTCGTTAAGTCTGGCGATTTTATCAAACTGTATGTCTCCTACAATAACAACGAGCACATTGTTGGGTACCCCAAGGACGGGAACGCCTTTAACAATCTCGACAGGATTCTCCGTGTGGGTTACAATGCTCCCGGGATACCGCTGTACAAA…	TSYLSITFLRDFWGNPLRYDTEYYLIPVASSSKDVQLKNITDYMYLTNAPSYTNGKLNIYYRRLYNGLKFIIKRYTPNNEIDSFVKSGDFIKLYVSYNNNEHIVGYPKDGNAFNNLDRILRVGYNAPGIPLYKKMEAVKLRDLKTYSVQLKLYDDKNASLGLVGTHNGQIGNDPNRDILIASNWYFNHLKDKILGCDWYFVPTDEGWTND	Tetanus toxoid booster vaccination
TetX_228-1	228		Tetanus toxin tetX	P04958	1-227		ATGCCGATCACAATTAACAATTTCCGTTATAGCGATCCCGTGAACAACGACACGATTATTATGATGGAGCCCCCTTACTGTAAGGGGTTGGACATTTATTATAAAGCATTCAAAATCACTGACCGGATATGGATTGTGCCCGAGAGATACGAATTTGGCACAAAGCCAGAGGACTTTAATCCGCCCAGTTCCCTGATAGAGGGCGCCTCCGAATATTACGACCCCAACTATCTGCGGACTGACTCCGACAAGGACCGCTTTCTGCAGACTATGGTTAAGTTATTCAACCGCATTAAAAACAATGTCGCCGGTGAGGCGTTGCTCGACAAAATCATCAACGCCATCCCCTACTTGGGCAACTCTTACTCGCTGCTTGATAAATTCGACACCAACAGCAAT…	MPITINNFRYSDPVNNDTIIMMEPPYCKGLDIYYKAFKITDRIWIVPERYEFGTKPEDFNPPSSLIEGASEYYDPNYLRTDSDKDRFLQTMVKLFNRIKNNVAGEALLDKIINAIPYLGNSYSLLDKFDTNSNSVSFNLLEQDPSGATTKSAMLTNLIIFGPGPVLNKNEVRGIVLRVDNKNYFPCRDGFGSIMQMAFCPEYVPTFDNVIENITSLTIGKSKYFQDPA	Tetanus toxoid booster vaccination
TetX_230_229	230		Tetanus toxin tetX	P04958	229-458		CTACTCTTGATGCATGAACTCATTCATGTCCTTCACGGCTTGTACGGAATGCAGGTCTCAAGCCACGAGATTATCCCGAGTAAACAAGAAATCTACATGCAGCATACCTACCCCATCTCCGCCGAAGAACTGTTCACCTTCGGCGGCCAGGACGCTAATTTAATCTCTATAGACATCAAAAACGATCTGTACGAAAAAACCCTAAACGACTACAAAGCCATCGCTAATAAGCTGTCACAGGTGACCTCATGCAATGACCCTAATATCGATATAGACTCTTACAAGCAAATCTATCAGCAGAAATATCAATTCGATAAAGATAGCAACGGACAGTACATCGTGAACGAAGATAAGTTTCAGATTCTGTACAACAGTATCATGTATGGATTCACAGAGATC…	LLLMHELIHVLHGLYGMQVSSHEIIPSKQEIYMQHTYPISAEELFTFGGQDANLISIDIKNDLYEKTLNDYKAIANKLSQVTSCNDPNIDIDSYKQIYQQKYQFDKDSNGQYIVNEDKFQILYNSIMYGFTEIELGKKFNIKTRLSYFSMNHDPVKIPNLLDDTIYNDTEGFNIESKDLKSEYKGQNMRVNTNAFRNVDGSGLVSKLIGLCKKIIPPTNIRENLYNRTA	Tetanus toxoid booster vaccination
TetX_326_458	326		Tetanus toxin tetX	P04958	458-783		TCGCTAACCGACCTCGGAGGAGAGCTGTGCATTAAGATCAAGAATGAAGACCTGACGTTCATCGCTGAAAAAAATTCCTTTTCCGAGGAACCCTTTCAAGATGAGATCGTGAGTTATAACACCAAAAACAAACCACTTAATTTCAACTATAGCCTGGATAAGATCATCGTGGACTATAATCTTCAGTCAAAAATCACTTTGCCCAATGACAGGACCACCCCTGTGACAAAAGGCATACCATACGCTCCGGAATACAAGAGCAATGCAGCTTCCACAATCGAAATTCACAACATTGATGATAATACGATTTATCAGTACTTATACGCACAAAAGAGCCCCACAACCCTCCAGCGCATAACCATGACGAACTCGGTCGATGATGCACTAATTAATAGTACC…	SLTDLGGELCIKIKNEDLTFIAEKNSFSEEPFQDEIVSYNTKNKPLNFNYSLDKIIVDYNLQSKITLPNDRTTPVTKGIPYAPEYKSNAASTIEIHNIDDNTIYQYLYAQKSPTTLQRITMTNSVDDALINSTKIYSYFPSVISKVNQGAQGILFLQWVRDIIDDFTNESSQKTTIDKISDVSTIVPYIGPALNIVKQGYEGNFIGALETTGVVLLLEYIPEITLPVIAALSIAESSTQKEKIIKTIDNFLEKRYEKWIEVYKLVKAKWLGTVNTQFQKRSYQMYRSLEYQVDAIKKIIDYEYKIYSGPDKEQIADEINNLKNKLEE	Tetanus toxoid booster vaccination
TetX_330_494	330		Tetanus toxin tetX	P04958	494-823		GTAAGTTATAACACGAAGAACAAACCCCTTAATTTTAACTACTCCCTGGACAAGATTATCGTCGACTATAATCTGCAGTCGAAGATCACGCTCCCCAACGACAGGACGACCCCTGTCACCAAGGGCATCCCATACGCCCCCGAGTACAAGTCCAACGCGGCCAGCACAATAGAAATACACAACATCGACGATAATACCATCTACCAATACCTTTACGCTCAGAAGTCTCCGACCACCCTCCAGCGGATTACGATGACCAACTCCGTGGACGATGCCTTGATCAACAGCACTAAGATCTATTCCTATTTCCCCTCCGTTATCTCTAAAGTGAACCAGGGGGCCCAGGGCATCTTATTTCTGCAGTGGGTGCGCGACATCATTGACGACTTCACGAATGAA…	VSYNTKNKPLNFNYSLDKIIVDYNLQSKITLPNDRTTPVTKGIPYAPEYKSNAASTIEIHNIDDNTIYQYLYAQKSPTTLQRITMTNSVDDALINSTKIYSYFPSVISKVNQGAQGILFLQWVRDIIDDFTNESSQKTTIDKISDVSTIVPYIGPALNIVKQGYEGNFIGALETTGVVLLLEYIPEITLPVIAALSIAESSTQKEKIIKTIDNFLEKRYEKWIEVYKLVKAKWLGTVNTQFQKRSYQMYRSLEYQVDAIKKIIDYEYKIYSGPDKEQIADEINNLKNKLEEKANKAMININIFMRESSRSFLVNQMINEAKKQLLEFDTQ	Tetanus toxoid booster vaccination
TetX_327_785	327		Tetanus toxin tetX	P04958	785-1111		AAGGCGAACAAGGCCATGATTAATATAAATATCTTTATGAGGGAGTCATCCAGGAGTTTTCTGGTTAACCAAATGATCAATGAGGCAAAGAAACAGTTACTCGAATTTGATACCCAGTCTAAGAACATACTCATGCAGTACATCAAGGCCAACAGTAAATTCATCGGGATTACCGAGCTGAAGAAGCTGGAATCGAAAATCAACAAGGTGTTTTCGACCCCTATTCCTTTTTCATACTCCAAAAATCTGGACTGTTGGGTTGATAATGAGGAAGATATCGATGTGATCCTGAAAAAGTCCACTATATTGAACCTGGACATCAACAACGACATCATTTCTGACATCAGTGGATTCAACAGCTCTGTCATTACGTATCCAGATGCGCAACTCGTACCTGGT…	KANKAMININIFMRESSRSFLVNQMINEAKKQLLEFDTQSKNILMQYIKANSKFIGITELKKLESKINKVFSTPIPFSYSKNLDCWVDNEEDIDVILKKSTILNLDINNDIISDISGFNSSVITYPDAQLVPGINGKAIHLVNNESSEVIVHKAMDIEYNDMFNNFTVSFWLRVPKVSASHLEQYGTNEYSIISSMKKHSLSIGSGWSVSLKGNNLIWTLKDSAGEVRQITFRDLPDKFNAYLANKWVFITITNDRLSSANLYINGVLMGSAEITGLGAIREDNNITLKLDRCNNNNQYVSIDKFRIFCKALNPKEIEKLYTSYLSIT	Tetanus toxoid booster vaccination
GDA9_400_2	400	DQ2.5-glia-α	α/β-gliadin GDA9	P18573	2-307	p.Q85E	AAGACCTTCCTGATCCTCGCCCTATTGGCCATCGTTGCTACCACAGCCCGTATTGCAGTGAGAGTCCCGGTGCCCCAATTGCAACCTCAAAATCCTAGCCAGCAGCAGCCCCAGGAACAGGTACCGCTGGTACAGCAGCAGCAATTCCCAGGCCAGCAGCAGCCATTCCCACCTCAGCAGCCATACCCACAGCCACAGCCATTTCCATCCCAACAACCATACTTACAGTTGCAGCCATTCCCCCAGCCCGAGTTACCCTACCCGCAGCCTCAGTTGCCTTATCCACAGCCCCAGCTCCCGTATCCTCAACCCCAACCGTTCAGACCACAGCAGCCATACCCACAATCACAACCACAATATTCTCAGCCACAGCAACCAATTTCCCAGCAACAGCAACAA…	KTFLILALLAIVATTARIAVRVPVPQLQPQNPSQQQPQEQVPLVQQQQFPGQQQPFPPQQPYPQPQPFPSQQPYLQLQPFPQPELPYPQPQLPYPQPQLPYPQPQPFRPQQPYPQSQPQYSQPQQPISQQQQQQQQQQQQKQQQQQQQQILQQILQQQLIPCRDVVLQQHSIAYGSSQVLQQSTYQLVQQLCCQQLWQIPEQSRCQAIHNVVHAIILHQQQHQQQQQQQQPLSQVSFQQPQQQYPSGQGSFQPSQQNPQAQGSVQPQQLPQFEEIRNLALETLPAMCNVYIPPYCTIAPVGIFGTNGSGSGGGRRCGNGYLEDGEECDCGEEEECNNPCCNASNCTLRPGAECAHGSCCHQCKLLAPGTLCREQARQCDLPEFCTGKSPHCPTNFYQMD	Celiac Disease
G8pW65_400_2	400	DQ2.5-p.fluor-α	Succinylglutamate desuccinylase/aspartoacylase G8PW65	G8PW65	2-372		AGGCACCAGATTCACGAGCTGCTGGCCCCAGTGCCTGGTACTGCCCGTAAAATTCACAGCTTCCACTTTGGCCCTGAGAAAGCGGTTGGCAAGATTTACATTCAGGCCAGTCTGCATGCTGACGAATTACCAGGCATGTTAGTGGCTTGGCACCTCAAGCAAAGACTGGCCGAGCTCGAGGCGAGCGGGCACCTGAGGCATGAGATTGTGCTGGTGCCAGTAGCTAACCCAATAGGCCTCGAGCAGGTGCTAATGGATGTACCACTCGGAAGGTATGAGACCGAATCTGGCCAAAACTTCAATCGCCGTTTCGTGGATCTCTCTGAAGAGATTGGAAACGAGATCCAGGATCTGCTCACTGACGACCCACAGCACAATCTCATGCTGATCCGTACCTCT…	RHQIHELLAPVPGTARKIHSFHFGPEKAVGKIYIQASLHADELPGMLVAWHLKQRLAELEASGHLRHEIVLVPVANPIGLEQVLMDVPLGRYETESGQNFNRRFVDLSEEIGNEIQDLLTDDPQHNLMLIRTSLRDALARQTPGTQLQSLRLALQRLACDADMVLDLHCDFEAVAHLYTTPEAWPQVEPLARYIGAEACLLATDSGGQSFDECFTLLWWQLKERFGERFEIPLGSFSVTVELRGQGDVNHGLASLDCQALIEYLIRFGAIDGEPMPMPELPYPATPLAAVEPVATPVGGLLVYSALPGEYLEAGQLIAQVIDPVNDTVTPVHCRNAGLLYARSLRRMATAGMVIAHVAGTEAYRSGYLLSPGSGSGGPGKVVLVLAGRYSGRKAVIVKV	Celiac Disease
Hor1_400_2	400	DQ2.5-hor-3	B1-hordein	P06470	2-293	p.Q30E	AAAACGTTCCTGATCTTCGCCCTGCTCGCCATTGCCGCGACTAGCACCATTGCACAACAGCAACCGTTCCCACAGCAGCCCATACCCGAGCAACCACAACCCTACCCGCAACAACCACAGCCTTACCCTCAGCAGCCTTTCCCACCACAGCAACCATTTCCCCAGCAGCCCGTACCGCAACAACCTCAACCATATCCACAGCAGCCATTCCCACCTCAGCAGCCATTCCCACAGCAGCCGCCTTTTTGGCAGCAAAAACCATTTCCTCAACAGCCTCCCTTTGGTCTGCAGCAGCCAATTCTCAGCCAGCAGCAGCCATGTACCCCACAGCAGACACCACTCCCACAAGGACAACTGTATCAAACTCTGCTGCAGTTACAGATCCAGTACGTGCACCCA…	KTFLIFALLAIAATSTIAQQQPFPQQPIPEQPQPYPQQPQPYPQQPFPPQQPFPQQPVPQQPQPYPQQPFPPQQPFPQQPPFWQQKPFPQQPPFGLQQPILSQQQPCTPQQTPLPQGQLYQTLLQLQIQYVHPSILQQLNPCKVFLQQQCSPVPVPQRIARSQMLQQSSCHVLQQQCCQQLPQIPEQFRHEAIRAIVYSIFLQEQPQQLVEGVSQPQQQLWPQQVGQCSFQQPQPQQVGQQQQVPQSAFLQPHQIAQLEATTSIALRTLPMMCSVNVPLYRILRGVGPSVGVGSGSGGRKKDGGPNVKYYEAADTVTQFDNVRLWLGKNYKKYIQAEPPTNKSLSSLVVQLLQFQEEVFGKHVSNAPLTKLPIKCFLDFKAGGSLCHILAAAYKFKSDQG	Celiac Disease
GDBXω_400_1	400	DQ2.5-glia-ω	γ-gliadin GDBX	P21292	1-302	p.Q41E, p.CQ45PW	ATGAAGACCCTGCTCATCCTGACTATCCTCGCTATGGCCACCACTATTGCTACTGCCAACATGCAGGTGGACCCTTCTGGCCAGGTGCAGTGGCCCCAACAGCAACCATTCCCGCAACCCGAGCAACCATTCCCTTGGCAGCCGCAGAGAACAATACCTCAGCCGCACCAGACATTCCACCACCAACCACAACAGACGTTTCCTCAGCCACAGCAGACATATCCCCACCAGCCCCAACAACAGTTCCCACAAACCCAGCAGCCGCAGCAGCCATTCCCACAGCCACAGCAAACTTTCCCTCAGCAGCCACAGCTGCCATTCCCACAACAACCACAACAGCCATTCCCCCAACCGCAACAGCCACAGCAGCCTTTCCCACAGTCTCAACAGCCTCAACAA…	MKTLLILTILAMATTIATANMQVDPSGQVQWPQQQPFPQPEQPFPWQPQRTIPQPHQTFHHQPQQTFPQPQQTYPHQPQQQFPQTQQPQQPFPQPQQTFPQQPQLPFPQQPQQPFPQPQQPQQPFPQSQQPQQPFPQPQQQFPQPQQPQQSFPQQQQPAIQSFLQQQMNPCKNFLLQQCNHVSLVSSLVSIILPRSDCQVMQQQCCQQLAQIPQQLQCAAIHSVAHSIIMQQEQQQGVPILRPLFQLAQGLGIIQPQQPAQLEGIRSLVLKTLPTMCNVYVPPDCSTINVPYANIDAGIGGQGSGSGGMAKTPSDHLLSTLEELVPYDFEKFKFKLQNTSVQKEHSRIPRSQIQRARPVKMATLLVTYYGEEYAVQLTLQVLRAINQRLLAEELHRAAIQ	Celiac Disease
GDA4_400_2	400	DQ8-glia-α1	α/β-gliadin GDA4	P04724	2-297	p.Q239E, p.Q247E	AAAACTTTCCTGATCCTCGCGCTGCGGGCGATCGTAGCAACCACAGCCACAATTGCGGTGAGGGTGCCGGTGCCACAGTTGCAGCCACAGAACCCATCCCAACAGCAACCTCAAAAGCAGGTGCCACTTGTTCAGCAGCAGCAATTCCCTGGGCAACAACAGCCATTCCCACCACAGCAGCCATATCCACAGCAGCAGCCATTCCCATCCCAGCAGCCATACATGCAGCTCCAGCCTTTTCCACAGCCGCAGTTGCCCTATCCCCAGCCACAGTTGCCTTACCCACAACCCCAGCCTTTTAGACCACAGCAGAGCTACCCACAGCCTCAGCCACAGTACAGCCAGCCACAACAACCAATTAGCCAGCAGCAACAGCAACAGCAACAACAGCAGCAACAG…	KTFLILALRAIVATTATIAVRVPVPQLQPQNPSQQQPQKQVPLVQQQQFPGQQQPFPPQQPYPQQQPFPSQQPYMQLQPFPQPQLPYPQPQLPYPQPQPFRPQQSYPQPQPQYSQPQQPISQQQQQQQQQQQQQQQILQQILQQQLIPCRDVVLQQHSIAHGSSQVLQQSTYQLVQQFCCQQLWQIPEQSRCQAIHNVVHAIILHQQQQQQQQQQQQQQQPLSQVCFQQSQQQYPSGEGSFQPSQENPQAQGSVQPQQLPQFEEIRNLALETLPAMCNVYIPPYCTIAPVGIFGTNGSGSGGLKMEDVALTLTPGWTQLDSSQVNLYRDEKQENHSSLVSLGGEIQTKSRDLPPVKKLPEKEHGKICHLREDIAQIPTHAEAGEQEGRLQRKQKNAIGS	Celiac Disease
GDBXγ_400_1	400	DQ8.5-glia-γ1	γ-gliadin GDBX	P21292	1-302	pQ154E, Q156E	ATGAAGACCCTGCTCATCCTGACTATCCTCGCTATGGCCACCACTATTGCTACTGCCAACATGCAGGTGGACCCTTCTGGCCAGGTGCAGTGGCCCCAACAGCAACCATTCCCGCAACCCCAGCAACCATTCTGTCAACAGCCGCAGAGAACAATACCTCAGCCGCACCAGACATTCCACCACCAACCACAACAGACGTTTCCTCAGCCACAGCAGACATATCCCCACCAGCCCCAACAACAGTTCCCACAAACCCAGCAGCCGCAGCAGCCATTCCCACAGCCACAGCAAACTTTCCCTCAGCAGCCACAGCTGCCATTCCCACAACAACCACAACAGCCATTCCCCCAACCGCAACAGCCACAGCAGCCTTTCCCACAGTCTCAACAGCCTCAACAA…	MKTLLILTILAMATTIATANMQVDPSGQVQWPQQQPFPQPQQPFCQQPQRTIPQPHQTFHHQPQQTFPQPQQTYPHQPQQQFPQTQQPQQPFPQPQQTFPQQPQLPFPQQPQQPFPQPQQPQQPFPQSQQPQQPFPQPQQQFPQPQQPQQSFPEQEQPAIQSFLQQQMNPCKNFLLQQCNHVSLVSSLVSIILPRSDCQVMQQQCCQQLAQIPQQLQCAAIHSVAHSIIMQQEQQQGVPILRPLFQLAQGLGIIQPQQPAQLEGIRSLVLKTLPTMCNVYVPPDCSTINVPYANIDAGIGGQGSGSGGMAKTPSDHLLSTLEELVPYDFEKFKFKLQNTSVQKEHSRIPRSQIQRARPVKMATLLVTYYGEEYAVQLTLQVLRAINQRLLAEELHRAAIQ	Celiac Disease
MLANA_118_1	400		Melanoma antigen recognized by T-cells 1 MART-1	Q16655	1-118	p.A27L	ATGCCCAGGGAGGACGCCCACTTCATCTACGGCTACCCCAAGAAGGGCCACGGCCACAGCTACACCACTGCAGAGGAGCTTGCTGGGATCGGCATCCTGACAGTGATCCTAGGCGTGCTGCTGCTGATCGGCTGCTGGTACTGCCGGAGGAGGAACGGCTACAGGGCCCTGATGGACAAGAGCCTGCACGTGGGCACCCAGTGCGCCCTGACCAGGAGGTGCCCCCAGGAGGGCTTCGACCACAGGGACAGCAAGGTGAGCCTCCAGGAGAAGAACTGCGAGCCCGTGGTGCCCAACGCCCCCCCCGCCTACGAGAAGCTGAGCGCCGAGCAGAGCCCTCCACCATACAGCCCC	MPREDAHFIYGYPKKGHGHSYTTAEELAGIGILTVILGVLLLIGCWYCRRRNGYRALMDKSLHVGTQCALTRRCPQEGFDHRDSKVSLQEKNCEPVVPNAPPAYEKLSAEQSPPPYSP	Cancer/Melanoma
NY-ESO-1_400_1	400		Cancer/testis antigen 1, CTG1B	P78358	1-180		ATGAAAGAGACCGCCGCAGCCAAGTTCGAAAGACAGCACATGGACTCTAGCACTAGTGGCTTCATGCGGTATCAGCTGATCGTTCTAATCGGGCAGCGGGGAGGGATTTATTGCTATGACGACCTGCGGGACTGCGTTTACGAACTGGCTCCCACTATGAAGGACTTCCTCAGGAACGGATTTAGACACAGAGACCACTTCCACACCATGAGGGACTACCAACGGCCAATGGTGCAATATGACGACTATTGGAATGCCGTGATGCTGTACCGGGGCGACGTGGAAAGCCTGAGCGCTGAAGTAACGAAACGAGGATACGCCAGTTACACCATTGACGACCCATTCGACGAGTGCCCTGATACTCACTTCGCTTTCTGGACCCACAACACCGAGGTGATG…	MKETAAAKFERQHMDSSTSGFMRYQLIVLIGQRGGIYCYDDLRDCVYELAPTMKDFLRNGFRHRDHFHTMRDYQRPMVQYDDYWNAVMLYRGDVESLSAEVTKRGYASYTIDDPFDECPDTHFAFWTHNTEVMKFKETSFSVVRAGGSGSGSGGPIIVKWGGQEYSVTTLSEDDTVLDLKQFLKTLTGVLPERQKLLGLKVKGKPAENDVKLGALKLKPNTKIMMMGTREESLGSGSGGMQAEGRGTGGSTGDADGPGGPGIPDGPGGNAGGPGEAGATGGRGPRGAGAARASGPGGGAPRGPHGGAASGLNGCCRCGARGPESRLLEFYLAMPFATPMEAELARRSLAQDAPPLPVPGVLLKEFTVSGNILTIRLTAADHRQLQLSISSCLQQLSLLM…	Cancer/testis antigen
MCP UL57	100		Major capsid protein MCP	P17887	1158-1259	p.P1213S	ATTAACTTCTTCAAGAGCCCGCACAACCCAAGGGGGCGTGAGAGCTGCATGATGGGCACCGATCCACACAACGAGGAAGCTGCACGTAAGGCCTTATATGATCACACTCAGACCGACTCTGACACCTTCGCCGCTACTACTAACCCCTGGGCTTCCCTGTCCGGCTCCTTGGGAGATATCCTCTATAACACTGCGCATAGAGAACAGCTCTGCTATAACCCCAAAACTTACTCCCCGAACGCCCAGTTCTTCACAGAGAGCGACATCCTCAAGACCAATAAGATGATGTACAAGGTGATC	INFFKSPHNPRGRESCMMGTDPHNEEAARKALYDHTQTDSDTFAATTNPWASLSGSLGDILYNTAHREQLCYNPKTYSPNAQFFTESDILKTNKMMYKVI	Cross-Reactivity
UL86_400_1	400		HCMV, Major capsid protein MCP	F5HGT1	971-1370	p.V1096I, p.A1171V, p.P1189T, p.A1201G	GGATTCCCCCTGCCAACTGCATTCGCTCATGAATACCATAACTGGCTGAGGAGCCCATTTAGCAGGTACTCAGCGACGTGCCCTAATGTACTGCACTCCGTGATGACCCTCGCAGCAATGCTCTATAAGATCTCACCAGTGAGCCTGGTGTTACAGACTAAGGCCCACATTCACCCAGGCTTTGCCTTAACAGCGGTGAGGACTGACACTTTTGAGGTAGATATGCTCCTGTACAGCGGAAAGAGCTGCACCAGCGTGATCATCAACAACCCCATTGTGACCAAGGAGGAACGAGACATTTCTACCACCTATCACGTGACCCAGAACATCAACACCGTGGATATGGGATTGGGCTATACTAGCAACACTTGTATCGCCTACGTAAATCGAGTGAGGACA…	GFPLPTAFAHEYHNWLRSPFSRYSATCPNVLHSVMTLAAMLYKISPVSLVLQTKAHIHPGFALTAVRTDTFEVDMLLYSGKSCTSVIINNPIVTKEERDISTTYHVTQNINTVDMGLGYTSNTCIAYVNRVRTDMGVRVQDLFRVFPMNVYRHDEVDRWIRHAAGVERPQLLDTETISMLTFGSMSERNAAATVHGQKAVCELILTPVTMDVNYFKITNNPRGRASCMLGVDPYDTEAATKAIYDHREADAQTFAATHNPWASQAGCLSDVLYNTRHRERLGYNSKFYSPCAQYFNTEEIIAANKTLFKTIDEYLLRAKDCIRGDTDTQYVCVEGTEQLIENPCRLTQEALPILSTTTLALMETKLKGGAGAFATSETHFGNYVVGEIIPLQQSMLFNS	Rheumatoid arthritis
UL86_100_1	100		HCMV, Major capsid protein MCP	F5HGT1	971-1070	p.V1096I, p.A1171V, p.P1189T, p.A1201G	GGCTTCCCACTACCTACCGCTTTTGCTCACGAGTATCACAATTGGCTAAGGTCCCCATTCTCTCGATATAGCGCTACTTGTCCAAACGTGCTGCACAGCGTGATGACCTTGGCAGCAATGCTTTACAAGATTAGCCCAGTAAGCTTGGTGCTGCAGACCAAGGCCCACATTCACCCTGGCTTCGCCCTGACTGCCGTAAGGACCGACACCTTCGAGGTGGACATGTTGCTCTATAGCGGAAAGTCCTGTACCTCGGTGATTATCAACAACCCCATCGTCACTAAGGAGGAACGTGACATT	GFPLPTAFAHEYHNWLRSPFSRYSATCPNVLHSVMTLAAMLYKISPVSLVLQTKAHIHPGFALTAVRTDTFEVDMLLYSGKSCTSVIINNPIVTKEERDI	Rheumatoid arthritis
UL86_100_60	100		HCMV, Major capsid protein MCP	F5HGT1	1031-1130	p.V1096I, p.A1171V, p.P1189T, p.A1201G	TTTGCTCTGACTGCTGTGCGGACTGACACTTTCGAGGTAGATATGCTCCTCTACTCAGGGAAGTCATGCACCAGCGTAATAATCAACAACCCCATTGTGACCAAGGAGGAGAGGGACATTAGCACCACTTACCACGTCACCCAGAACATCAACACTGTCGACATGGGACTGGGCTACACCAGCAATACCTGCATCGCATACGTGAATAGGGTGCGCACTGACATGGGCGTGAGGGTGCAGGACCTGTTTAGGGTGTTTCCAATGAACGTCTACCGACACGACGAGGTCGACAGGTGG	FALTAVRTDTFEVDMLLYSGKSCTSVIINNPIVTKEERDISTTYHVTQNINTVDMGLGYTSNTCIAYVNRVRTDMGVRVQDLFRVFPMNVYRHDEVDRW	Rheumatoid arthritis
UL86_100_123	100		HCMV, Major capsid protein MCP	F5HGT1	1094-1193	p.V1096I, p.A1171V, p.P1189T, p.A1201G	ACGTGCATCGCGTATGTTAACCGGGTTCGGACAGATATGGGGGTTAGGGTTCAGGATCTGTTCAGGGTGTTCCCGATGAACGTCTACCGCCACGACGAAGTGGATAGGTGGATACGCCACGCTGCAGGAGTCGAAAGGCCACAACTACTGGATACTGAAACCATTTCAATGCTGACTTTCGGAAGCATGAGCGAGCGCAACGCCGCCGCCACCGTACATGGCCAGAAGGCCGTGTGTGAGCTGATCCTCACTCCCGTTACCATGGATGTGAACTACTTCAAAATCACCAACAACCCAAGA	TCIAYVNRVRTDMGVRVQDLFRVFPMNVYRHDEVDRWIRHAAGVERPQLLDTETISMLTFGSMSERNAAATVHGQKAVCELILTPVTMDVNYFKITNNPR	Rheumatoid arthritis
UL86_100_182	100		HCMV, Major capsid protein MCP	F5HGT1	1152-1251	p.V1096I, p.A1171V, p.P1189T, p.A1201G	TTCGGATCTATGTCCGAAAGGAACGCTGCCGCAACTGTGCACGGGCAAAAGGCTGTGTGCGAGCTGATCCTTACACCCGTGACAATGGACGTTAACTACTTCAAGATTACTAACAACCCCCGGGGCCGAGCTTCCTGCATGCTGGGCGTCGATCCATACGATACTGAGGCTGCTACCAAGGCTATTTATGACCACCGGGAGGCTGACGCTCAGACCTTTGCGGCAACTCATAATCCTTGGGCTTCCCAAGCAGGCTGCCTCTCCGACGTTCTGTACAATACCAGACACAGAGAGAGACTG	FGSMSERNAAATVHGQKAVCELILTPVTMDVNYFKITNNPRGRASCMLGVDPYDTEAATKAIYDHREADAQTFAATHNPWASQAGCLSDVLYNTRHRERL	Rheumatoid arthritis
UL86_100_241	100		HCMV, Major capsid protein MCP	F5HGT1	1212-1311	p.V1096I, p.A1171V, p.P1189T, p.A1201G	AAGGCGATTTACGACCACCGGGAAGCTGACGCCCAAACTTTCGCCGCTACACACAATCCTTGGGCCAGCCAAGCCGGTTGCTTGAGTGACGTCCTGTACAACACGAGACACAGAGAAAGACTTGGGTACAATAGCAAATTCTACTCCCCCTGCGCTCAGTACTTCAACACCGAGGAGATCATCGCTGCAAACAAAACCCTGTTCAAGACCATCGACGAGTACCTGTTGCGAGCGAAGGACTGCATCAGGGGCGACACCGACACTCAGTACGTCTGCGTTGAGGGCACTGAGCAGTTGATC	KAIYDHREADAQTFAATHNPWASQAGCLSDVLYNTRHRERLGYNSKFYSPCAQYFNTEEIIAANKTLFKTIDEYLLRAKDCIRGDTDTQYVCVEGTEQLI	Rheumatoid arthritis
UL86_100_300	100		HCMV, Major capsid protein MCP	F5HGT1	1271-1370	p.V1096I, p.A1171V, p.P1189T, p.A1201G	ATTATTGCAGCAAACAAGACCCTGTTCAAGACCATCGACGAGTACCTCCTGCGGGCCAAGGACTGTATCCGAGGCGACACTGACACCCAATATGTCTGTGTAGAAGGCACCGAACAGCTGATTGAAAACCCTTGCAGGCTGACTCAGGAGGCTCTGCCTATACTGAGCACTACCACCCTCGCTCTCATGGAGACAAAGCTGAAGGGTGGAGCCGGCGCTTTTGCAACGAGTGAGACACACTTTGGCAACTATGTGGTAGGGGAGATTATACCCCTGCAGCAGTCCATGCTGTTCAACTCA	IIAANKTLFKTIDEYLLRAKDCIRGDTDTQYVCVEGTEQLIENPCRLTQEALPILSTTTLALMETKLKGGAGAFATSETHFGNYVVGEIIPLQQSMLFNS	Rheumatoid arthritis
UL86_25_241	25		HCMV, Major capsid protein MCP	F5HGT1	1212-1236	p.V1096I, p.A1171V, p.P1189T, p.A1201G	AAGGCTATTTACGACCACAGGGAAGCCGACGCACAGACTTTCGCAGCAACTCACAACCCATGGGCATCTCAGGCT	KAIYDHREADAQTFAATHNPWASQA	Rheumatoid arthritis
UL86_25_243	25		HCMV, Major capsid protein MCP	F5HGT1	1214-1239	p.V1096I, p.A1171V, p.P1189T, p.A1201G	ATCTACGACCACAGGGAAGCTGACGCTCAGACATTCGCCGCTACACACAACCCTTGGGCTTCTCAGGCTGGATGT	IYDHREADAQTFAATHNPWASQAGC	Rheumatoid arthritis
UL86_25_245	25		HCMV, Major capsid protein MCP	F5HGT1	1216-1241	p.V1096I, p.A1171V, p.P1189T, p.A1201G	GACCACAGGGAAGCTGACGCACAAACTTTCGCCGCAACTCATAACCCTTGGGCTTCTCAGGCTGGCTGTCTTAGC	DHREADAQTFAATHNPWASQAGCLS	Rheumatoid arthritis
UL86_25_247	25		HCMV, Major capsid protein MCP	F5HGT1	1218-1243	p.V1096I, p.A1171V, p.P1189T, p.A1201G	CGGGAAGCAGACGCGCAAACTTTTGCAGCAACTCACAACCCATGGGCAAGCCAGGCAGGTTGCCTTTCTGATGTT	READAQTFAATHNPWASQAGCLSDV	Rheumatoid arthritis
UL86_25_249	25		HCMV, Major capsid protein MCP	F5HGT1	1220-1245	p.V1096I, p.A1171V, p.P1189T, p.A1201G	GCAGATGCCCAGACATTCGCGGCAACTCATAACCCATGGGCTAGTCAAGCTGGTTGTCTGTCTGACGTGCTCTAC	ADAQTFAATHNPWASQAGCLSDVLY	Rheumatoid arthritis
UL86_25_251	25		HCMV, Major capsid protein MCP	F5HGT1	1222-1247	p.V1096I, p.A1171V, p.P1189T, p.A1201G	GCTCAGACATTCGCTGCTACACACAACCCCTGGGCATCACAAGCAGGTTGCTTATCTGATGTGCTGTACAACACC	AQTFAATHNPWASQAGCLSDVLYNT	Rheumatoid arthritis
UL86_25_253	25		HCMV, Major capsid protein MCP	F5HGT1	1225-1249	p.V1096I, p.A1171V, p.P1189T, p.A1201G	ACATTCGCTGCCACTCATAACCCATGGGCGTCTCAGGCTGGGTGTCTTTCAGACGTGTTGTACAACACCAGACAC	TFAATHNPWASQAGCLSDVLYNTRH	Rheumatoid arthritis
UL86_25_257	25		HCMV, Major capsid protein MCP	F5HGT1	1227-1251	p.V1096I, p.A1171V, p.P1189T, p.A1201G	ACCCACAATCCCTGGGCCTCTCAAGCCGGATGTTTGTCTGATGTATTGTACAATACCCGGCACCGCGAGAGGCTA	THNPWASQAGCLSDVLYNTRHRERL	Rheumatoid arthritis
UL36_253_1	253		HCMVA, Uncharacterized protein UL36	P16767	1-252		ATGGATGATCTGCGCGATACCCTGATGGCCTATGGCTGCATTGCCATTCGCGCCGGCGATTTTAACGGCCTGAACGATTTTCTGGAACAGGAATGCGGCACCCGCCTGCATGTGGCCTGGCCGGAACGCTGCTTTATTCAGCTGCGCAGCCGCAGCGCCCTGGGCCCGTTTGTGGGCAAAATGGGCACCGTGTGCAGCCAGGGCGCCTATGTGTGCTGCCAGGAATATCTGCATCCGTTTGGCTTTGTGGAAGGCCCGGGCTTTATGCGCTATCAGCTGATTGTGCTGATTGGCCAGCGCGGCGGCATTTATTGCTATGATGATCTGCGCGATTGCGTGTATGAACTGGCCCCGACCATGAAAGATTTTCTGCGCAACGGCTTTCGCCATCGCGATCAT…	MDDLRDTLMAYGCIAIRAGDFNGLNDFLEQECGTRLHVAWPERCFIQLRSRSALGPFVGKMGTVCSQGAYVCCQEYLHPFGFVEGPGFMRYQLIVLIGQRGGIYCYDDLRDCVYELAPTMKDFLRNGFRHRDHFHTMRDYQRPMVQYDDYWNAVMLYRGDVESLSAEVTKRGYASYTIDDPFDECPDTHFAFWTHNTEVMKFKETSFSVVRAGGSIQTMELMIRTVPRITCYHQLLGALGHEVPERKEFLVRQ	Rheumatoid arthritis
UL36_129_87	129		HCMVA, Uncharacterized protein UL36	P16767	87-215		GGCTTCATGCGGTATCAGCTGATCGTTCTAATCGGGCAGCGGGGAGGGATTTATTGCTATGACGACCTGCGGGACTGCGTTTACGAACTGGCTCCCACTATGAAGGACTTCCTCAGGAACGGATTTAGACACAGAGACCACTTCCACACCATGAGGGACTACCAACGGCCAATGGTGCAATATGACGACTATTGGAATGCCGTGATGCTGTACCGGGGCGACGTGGAAAGCCTGAGCGCTGAAGTAACGAAACGAGGATACGCCAGTTACACCATTGACGACCCATTCGACGAGTGCCCTGATACTCACTTCGCTTTCTGGACCCACAACACCGAGGTGATGAAGTTCAAGGAGACATCCTTTAGCGTGGTGCGGGCCGGCGGCAGC	GFMRYQLIVLIGQRGGIYCYDDLRDCVYELAPTMKDFLRNGFRHRDHFHTMRDYQRPMVQYDDYWNAVMLYRGDVESLSAEVTKRGYASYTIDDPFDECPDTHFAFWTHNTEVMKFKETSFSVVRAGGS	Rheumatoid arthritis
UL36_25_175	25		HCMVA, Uncharacterized protein UL36	P16767	175-199		TCTTACACTATTGACGACCCCTTCGACGAGTGCCCTGACACCCACTTCGCTTTCTGGACTCACAACACTGAGGTG	SYTIDDPFDECPDTHFAFWTHNTEV	Rheumatoid arthritis
UL36_25_185	25		HCMVA, Uncharacterized protein UL36	P16767	185-209		TGTCCCGACACTCATTTTGCATTTTGGACACATAATACTGAAGTGATGAAGTTTAAAGAAACATCATTTTCTGTC	CPDTHFAFWTHNTEVMKFKETSFSV	Rheumatoid arthritis
UL36_25_187	25		HCMVA, Uncharacterized protein UL36	P16767	187-211		GACACCCACTTCGCTTTCTGGACCCACAATACCGAGGTGATGAAATTCAAGGAGACGAGCTTCAGCGTGGTGCGC	DTHFAFWTHNTEVMKFKETSFSVVR	Rheumatoid arthritis
UL36_25_189	25		HCMVA, Uncharacterized protein UL36	P16767	189-213		GACACCCACTTCGCTTTCTGGACCCACAATACCGAGGTGATGAAATTCAAGGAGACGAGCTTCAGCGTGGTGCGC	HFAFWTHNTEVMKFKETSFSVVRAG	Rheumatoid arthritis
UL36_25_191	25		HCMVA, Uncharacterized protein UL36	P16767	191-215		GCGTTCTGGACCCATAACACCGAGGTTATGAAGTTTAAGGAGACCAGCTTTAGCGTTGTGCGGGCTGGGGGCAGC	AFWTHNTEVMKFKETSFSVVRAGGS	Rheumatoid arthritis
UL36_25_193	25		HCMVA, Uncharacterized protein UL36	P16767	193-218		TGGACCCATAACACCGAAGTGATGAAATTTAAAGAAACCAGCTTTAGCGTGGTGCGCGCCGGCGGCAGCATTCAG	WTHNTEVMKFKETSFSVVRAGGSIQ	Rheumatoid arthritis
UL36_25_195	25		HCMVA, Uncharacterized protein UL36	P16767	195-220		CATAACACCGAAGTGATGAAATTTAAAGAAACCAGCTTTAGCGTGGTGCGCGCCGGCGGCAGCATTCAGACCATG	HNTEVMKFKETSFSVVRAGGSIQTM	Rheumatoid arthritis
UL36_25_197	25		HCMVA, Uncharacterized protein UL36	P16767	197-222		ACCGAAGTGATGAAATTTAAAGAAACCAGCTTTAGCGTGGTGCGCGCCGGCGGCAGCATTCAGACCATGGAACTG	TEVMKFKETSFSVVRAGGSIQTMEL	Rheumatoid arthritis
UL83_404_163	404		65 kDa phosphoprotein PP65	P06725	163-566		GTGTCCGGCTTGGCTTGGACACGTCAACAAAACCAGTGGAAGGAGCCCGACGTATATTACACATCCGCATTCGTGTTCCCAACGAAAGACGTGGCCCTCCGGCACGTAGTCTGTGCACACGAACTGGTCTGCTCTATGGAGAATACCAGAGCAACTAAGATGCAAGTGATCGGCGACCAGTACGTAAAGGTGTACCTTGAGAGCTTCTGCGAAGACGTGCCGTCTGGCAAACTCTTCATGCACGTAACCCTGGGGTCTGACGTGGAGGAGGACCTGACTATGACTAGGAACCCCCAGCCCTTCATGCGGCCCCACGAGCGAAATGGATTCACCGTACTGTGTCCTAAAAACATGATTATCAAGCCAGGCAAGATCAGCCACATCATGCTGGATGTGGCC…	VSGLAWTRQQNQWKEPDVYYTSAFVFPTKDVALRHVVCAHELVCSMENTRATKMQVIGDQYVKVYLESFCEDVPSGKLFMHVTLGSDVEEDLTMTRNPQPFMRPHERNGFTVLCPKNMIIKPGKISHIMLDVAFTSHEHFGLLCPKSIPGLSISGNLLMNGQQIFLEVQAIRETVELRQYDPVAALFFFDIDLLLQRGPQYSEHPTFTSQYRIQGKLEYRHTWDRHDEGAAQGDDDVWTSGSDSDEELVTTERKTPRVTGGGAMAGASTSAGRKRKSASSATACTSGVMTRGRLKAESTVAPEEDTDEDSDNEIHNPAVFTWPPWQAGILARNLVPMVATVQGQNLKYQEFFWDANDIYRIFAELEGVWQPAAQPKRRRHRQDALPGPCIASTPKKHRG…	Rheumatoid arthritis
UL83_100_254	100		65 kDa phosphoprotein PP65	P06725	254-353		CTGACAATGACAAGGAATCCCCAACCATTCATGAGACCTCACGAGAGGAATGGATTCACAGTCCTTTGTCCAAAGAATATGATCATCAAGCCTGGTAAGATCTCACACATCATGCTCGACGTAGCATTCACATCTCACGAGCACTTCGGGCTTCTCTGTCCTAAGTCAATCCCCGGTTTGTCCATCTCCGGGAATCTCCTCATGAATGGGCAACAAATCTTCCTTGAGGTTCAAGCAATCAGAGAGACAGTTGAGCTCCGACAATACGACCCAGTTGCTGCTCTCTTCTTCTTCGACATC	LTMTRNPQPFMRPHERNGFTVLCPKNMIIKPGKISHIMLDVAFTSHEHFGLLCPKSIPGLSISGNLLMNGQQIFLEVQAIRETVELRQYDPVAALFFFDI	Rheumatoid arthritis
UL83_50_259	50		65 kDa phosphoprotein PP65	P06725	259-308		GATCCGGAGGTGCGAGCGGCGAGGGGAGGGGCAGCCTTCTTACTTGCGGAGATGTGGAAGAGAATCCAGGACCCGTGTCAAAAGGAGAGGAGCTTATCAAAGAAAATATGCACATGAAGCTCTACATGGAGGGAACAGTGGACAACCACCACTTCAAATGTACCTCAGAAGGAGAAGGGAAGCCCTACGAGGGCACACAGACCATGCGCATCAAGGTGGTGGAAGGTGGCCCCCTGCCCTTTGCCTTCGACATCCTGGCCACCAGCTTCCTGTATGGCAGCAAAACCTTCATCAATCACACCCAGGGCATCCCCGACTTCTTCAAACAGAGCTTTCCAGAAGGCTTCACCTGGGAGCGGGTCACCACCTATGAAGATGGAGGCGTGCTCACAGCCACTC…	NPQPFMRPHERNGFTVLCPKNMIIKPGKISHIMLDVAFTSHEHFGLLCPK	Rheumatoid arthritis
UL83_25_259	25		65 kDa phosphoprotein PP65	P06725	259-283		AATCCCCAACCATTCATGAGACCTCACGAGAGGAATGGATTCACAGTCCTTTGTCCAAAGAATATGATCATCAAG	NPQPFMRPHERNGFTVLCPKNMIIK	Rheumatoid arthritis
UL83_25_261	25		65 kDa phosphoprotein PP65	P06725	261-286		CAACCATTCATGAGACCTCACGAGAGGAATGGATTCACAGTCCTTTGTCCAAAGAATATGATCATCAAGCCTGGT	QPFMRPHERNGFTVLCPKNMIIKPG	Rheumatoid arthritis
UL83_25_262	25		65 kDa phosphoprotein PP65	P06725	262-287		CCATTCATGAGACCTCACGAGAGGAATGGATTCACAGTCCTTTGTCCAAAGAATATGATCATCAAGCCTGGTAAG	PFMRPHERNGFTVLCPKNMIIKPGK	Rheumatoid arthritis
UL83_25_263	25		65 kDa phosphoprotein PP65	P06725	263-288		TTCATGAGACCTCACGAGAGGAATGGATTCACAGTCCTTTGTCCAAAGAATATGATCATCAAGCCTGGTAAGATC	FMRPHERNGFTVLCPKNMIIKPGKI	Rheumatoid arthritis
UL83_25_267	23		65 kDa phosphoprotein PP65	P06725	267-289		CACGAGAGGAATGGATTCACAGTCCTTTGTCCAAAGAATATGATCATCAAGCCTGGTAAGATCTCACAC	HERNGFTVLCPKNMIIKPGKISH	Rheumatoid arthritis
UL83_25_268	25		65 kDa phosphoprotein PP65	P06725	268-292		GAGAGGAATGGATTCACAGTCCTTTGTCCAAAGAATATGATCATCAAGCCTGGTAAGATCTCACACATCATG	ERNGFTVLCPKNMIIKPGKISHIM	Rheumatoid arthritis
UL83_25_273	25		65 kDa phosphoprotein PP65	P06725	273-297		ACAGTCCTTTGTCCAAAGAATATGATCATCAAGCCTGGTAAGATCTCACACATCATGCTCGACGTAGCATTCACA	TVLCPKNMIIKPGKISHIMLDVAFT	Rheumatoid arthritis
UL83_25_275	25		65 kDa phosphoprotein PP65	P06725	275-299		CTTTGTCCAAAGAATATGATCATCAAGCCTGGTAAGATCTCACACATCATGCTCGACGTAGCATTCACATCTCAC	LCPKNMIIKPGKISHIMLDVAFTSH	Rheumatoid arthritis
UL83_25_277	25		65 kDa phosphoprotein PP65	P06725	277-301		CCAAAGAATATGATCATCAAGCCTGGTAAGATCTCACACATCATGCTCGACGTAGCATTCACATCTCACGAGCAC	PKNMIIKPGKISHIMLDVAFTSHEH	Rheumatoid arthritis
UL83_25_280	25		65 kDa phosphoprotein PP65	P06725	280-305		ATGATCATCAAGCCTGGTAAGATCTCACACATCATGCTCGACGTAGCATTCACATCTCACGAGCACTTCGGGCTT	MIIKPGKISHIMLDVAFTSHEHFGL	Rheumatoid arthritis
UL83_25_284	25		65 kDa phosphoprotein PP65	P06725	284-308		ATTATCAGGGGATGGATCTTCGGCACTACTCTGGACTCCAAAACCCAGTCACTGCTCATCGTCAATAACGCCACTAACGTGGTGATTAAGGTGTGCGAGTTCCAGTTCTGCAACGACCCTTTCTTAGGCGTGTACTACCACAAAAACAACAAGTCCTGGATGGAGAGCGAGTTCAGAGTGTACTCATCCGCCAACAACTGCACGTTCGAGTACGTGAGCCAGCCCTTCCTGATGGACCTGGAGGGCAAGCAGGGAAACTTCAAGAACCTGAGGGAGTTCGTGTTCAAGAACATTGACGGGTACTTTAAGATCTACAGCAAGCATACTCCCATTAACCTGGTAAGAGACCTGCCCCAGGGCTTTAGCGCACTAGAGCCCTTGGTCGACCTGCCGATAGGC…	IIRGWIFGTTLDSKTQSLLIVNNATNVVIKVCEFQFCNDPFLGVYYHKNNKSWMESEFRVYSSANNCTFEYVSQPFLMDLEGKQGNFKNLREFVFKNIDGYFKIYSKHTPINLVRDLPQGFSALEPLVDLPIGINITRFQTLLALHRSYLTPGDSSSGWTAGAAAYYVGYLQPRTFLLKYNENGTITDAVDCALDPLSETKCTLKSFTVEKGIYQTSNFRVQPTESIVRFPNITNLCPFGEVFNATRFASVYAWNRKRISNCVADYSVLYNSASFSTFKCYGVSPTKLNDLCFTNVYADSFVIRGDEVRQIAPGQTGKIADYNYKLPDDFTGCVIAWNSNNLDSKVGGNYNYLYRLFRKSNLKPFERDISTEIYQAGSTPCNGVEGFNCYFPLQSYGFQP	Rheumatoid arthritis
S_400_100	400		Wuhan Hu-1 Spike	P0DTC2	100-399		ATGAGTAATTCATACAAAAGGACTCGCCCCTGCCTTGGGGAATCCCAGGGACCGTCGTTAAACTCCCACTAACGTAGAACCCAGAGATCGCTGCGTTCCCGCCCCCTCACCCGCCCGCTCTCGTCATCACTGAGGTGGAGAAGAGCATGCGTGAGGCTCCGGTGCCCGTCAGTGGGCAGAGCGCACATCGCCCACAGTCCCCGAGAAGTTGGGGGGAGGGGTCGGCAATTGAACCGGTGCCTAGAGAAGGTGGCGCGGGGTAAACTGGGAAAGTGATGTCGTGTACTGGCTCCGCCTTTTTCCCGAGGGTGGGGGAGAACCGTATATAAGTGCAGTAGTCGCCGTGAACGTTCTTTTTCGCAACGGGTTTGCCGCCAGAACACAGGTAAGTGCCGTGTG…	IIRGWIFGTTLDSKTQSLLIVNNATNVVIKVCEFQFCNDPFLGVYYHKNNKSWMESEFRVYSSANNCTFEYVSQPFLMDLEGKQGNFKNLREFVFKNIDGYFKIYSKHTPINLVRDLPQGFSALEPLVDLPIGINITRFQTLLALHRSYLTPGDSSSGWTAGAAAYYVGYLQPRTFLLKYNENGTITDAVDCALDPLSETKCTLKSFTVEKGIYQTSNFRVQPTESIVRFPNITNLCPFGEVFNATRFASVYAWNRKRISNCVADYSVLYNSASFSTFKCYGVSPTKLNDLCFTNVYADSFVIRGDEVRQIAPGQTGKIADYNYKLPDDFTGCVIAWNSNNLDSKVGGNYNYLYRLFRKSNLKPFERDISTEIYQAGSTPCNGVEGFNCYFPLQSYGFQP	SARS-CoV-2
S_B1.1.525_400_100	400		Spike_B1.1.525		100-399		CGGGGATGGATTTTTGGAACGACTTTGGACAGCAAGACCCAGAGCCTTCTTATTGTGAACAACGCCACTAACGTGGTGATTAAGGTATGCGAGTTCCAGTTCTGCAACGACCCATTCCTTGGCGTGTATCACAAGAACAACAAGAGCTGGATGGAGAGCGAGTTCCGGGTGTACTCCTCCGCAAACAACTGTACTTTCGAGTATGTGTCCCAGCCTTTCCTCATGGACCTGGAAGGTAAGCAGGGCAATTTCAAAAATCTCAGGGAATTCGTGTTCAAGAATATCGACGGATACTTCAAGATCTACAGCAAGCACACCCCCATAAACCTCGTACGGGACCTGCCCCAGGGGTTTAGCGCTCTGGAGCCCCTGGTAGACCTCCCCATTGGCATCAACATC…	RGWIFGTTLDSKTQSLLIVNNATNVVIKVCEFQFCNDPFLGVYHKNNKSWMESEFRVYSSANNCTFEYVSQPFLMDLEGKQGNFKNLREFVFKNIDGYFKIYSKHTPINLVRDLPQGFSALEPLVDLPIGINITRFQTLLALHRSYLTPGDSSSGWTAGAAAYYVGYLQPRTFLLKYNENGTITDAVDCALDPLSETKCTLKSFTVEKGIYQTSNFRVQPTESIVRFPNITNLCPFGEVFNATRFASVYAWNRKRISNCVADYSVLYNSASFSTFKCYGVSPTKLNDLCFTNVYADSFVIRGDEVRQIAPGQTGKIADYNYKLPDDFTGCVIAWNSNNLDSKVGGNYNYLYRLFRKSNLKPFERDISTEIYQAGSTPCNGVKGFNCYFPLQSYGFQPTNG	SARS-CoV-2
S_B1.1.529_400_101	400		Spike_B1.1.529		100-399		CGTGGTTGGATTTTCGGGACTACTTTGGACAGCAAGACTCAGAGCCTCCTCATTGTGAATAACGCCACCAACGTAGTGATCAAGGTGTGCGAGTTCCAGTTCTGCAACGACCCCTTTCTGGACCATAAGAACAACAAAAGCTGGATGGAGAGCGAGTTCAGAGTGTACAGCAGCGCCAACAACTGCACTTTCGAATACGTGAGCCAGCCTTTCTTGATGGATCTGGAGGGGAAGCAGGGCAACTTCAAAAACCTGCGGGAGTTCGTGTTCAAAAACATCGACGGGTATTTCAAGATTTACAGCAAGCACACGCCAATTATTGTGGAGCCGGAGCGGGACTTGCCCCAGGGGTTTAGCGCCCTGGAGCCTCTCGTTGACCTCCCGATTGGCATCAATATT…	RGWIFGTTLDSKTQSLLIVNNATNVVIKVCEFQFCNDPFLDHKNNKSWMESEFRVYSSANNCTFEYVSQPFLMDLEGKQGNFKNLREFVFKNIDGYFKIYSKHTPIIVEPERDLPQGFSALEPLVDLPIGINITRFQTLLALHRSYLTPGDSSSGWTAGAAAYYVGYLQPRTFLLKYNENGTITDAVDCALDPLSETKCTLKSFTVEKGIYQTSNFRVQPTESIVRFPNITNLCPFDEVFNATRFASVYAWNRKRISNCVADYSVLYNLAPFSTFKCYGVSPTKLNDLCFTNVYADSFVIRGDEVRQIAPGQTGNIADYNYKLPDDFTGCVIAWNSNKLDSKVSGNYNYLYRLFRKSNLKPFERDISTEIYQAGNKPCNGVAGFNCYFPLRSYSFRPTYG	SARS-CoV-2
S_B1.1.617.2_400_102	400		Spike_B1.1.617		100-399		RGWIFGTTLDSKTQSLLIVNNATNVVIKVCEFQFCNDPFLGVYHKNNKSWMESEFRVYSSANNCTFEYVSQPFLMDLEGKQGNFKNLREFVFKNIDGYFKIYSKHTPINLVRDLPQGFSALEPLVDLPIGINITRFQTLLALHRSYLTPGDSSSGWTAGAAAYYVGYLQPRTFLLKYNENGTITDAVDCALDPLSETKCTLKSFTVEKGIYQTSNFRVQPTESIVRFPNITNLCPFGEVFNATRFASVYAWNRKRISNCVADYSVLYNSASFSTFKCYGVSPTKLNDLCFTNVYADSFVIRGDEVRQIAPGQTGKIADYNYKLPDDFTGCVIAWNSNNLDSKVGGNYNYLYRLFRKSNLKPFERDISTEIYQAGSTPCNGVKGFNCYFPLQSYGFQPTNG	IIRGWIFGTTLDSKTQSLLIVNNATNVVIKVCEFQFCNDPFLDVYYHKNNKSWMESGVYSSANNCTFEYVSQPFLMDLEGKQGNFKNLREFVFKNIDGYFKIYSKHTPINLVRDLPQGFSALEPLVDLPIGINITRFQTLLALHRSYLTPGDSSSGWTAGAAAYYVGYLQPRTFLLKYNENGTITDAVDCALDPLSETKCTLKSFTVEKGIYQTSNFRVQPTESIVRFPNITNLCPFGEVFNATRFASVYAWNRKRISNCVADYSVLYNSASFSTFKCYGVSPTKLNDLCFTNVYADSFVIRGDEVRQIAPGQTGKIADYNYKLPDDFTGCVIAWNSNNLDSKVGGNYNYRYRLFRKSNLKPFERDISTEIYQAGSKPCNGVEGFNCYFPLQSYGFQPTN	SARS-CoV-2

## Sheet: PathogenLibrary
number	Name	Insertion point name	Vector name	Insert length	Construct length	Insert sequence
1	P03200_EBV_GP350/G_C_1818-2721	CMA-T2A	pLVX-EF1a-C2mTagBFP-IRES	999	10690	GTGTTCAGTGACGAGATCCCTGCTTCACAAGACATGCCAACTAATACTACTGACATCACTTACGTCGGAGACAATGCGACGTACTCCGTACCTATGGTTACTTCTGAGGACGCGAACTCCCCCAATGTTACGGTAACGGCGTTCTGGGCTTGGCCCAATAATACAGAGACTGACTTCAAGTGTAAGTGGACGCTTACATCAGGGACTCCTTCAGGGTGTGAGAATATATCCGGTGCTTTCGCTTCAAATAGGACGTTCGACATAACGGTCTCTGGACTTGGGACTGCTCCTAAGACATTGATCATAACAAGAACGGCTACGAATGCTACTACAACAACACACAAGGTAATCTTCTCTAAGGCGCCCGAGAGTACGACTACTTCTCCCACACTTAATACA…
2	P08318_HCMVA_UL32_B_1005-2091	CMA-T2A	pLVX-EF1a-C2mTagBFP-IRES	1086	10777	CCGTGGAAAGGGCACAAACCATTCAGATTCGAGGCACACGGTTCTTTGGCACCAGCTGCTGAGGCTCACGCAGCTAGGTCAGCAGCTGTCGGTTACTACGACGAGGAAGAGAAGCGGAGAGAGCGTCAAAAGAGGGTCGACGACGAGGTCGTTCAAAGGGAGAAGCAACAACTTAAGGCTTGGGAAGAGCGGCAACAAAATCTCCAACAACGGCAACAACAACCACCACCACCTGCGCGGAAGCCTTCCGCGAGTAGAAGGTTGTTCGGATCATCCGCTGACGAGGACGACGACGACGACGATGACGAGAAGAATATCTTCACGCCTATTAAGAAGCCTGGAACATCCGGTAAGGGCGCTGCTAGTGGAGGAGGTGTAAGTTCTATCTTCTCCGGTCTC…
3	P16785_HCMVA_UL48_A_1-1200	CMA-T2A	pLVX-EF1a-C2mTagBFP-IRES	1200	10891	ATGAAGGTAACACAAGCGTCCTGTCACCAAGGAGACATCGCAAGGTTCGGAGCTAGAGCTGGTAATCAATGTGTTTGTAATGGGATCATGTTCTTGCACGCTTTGCACTTGGGCGGAACTTCCGCTGTTCTTCAAACAGAGGCTTTGGACGCTATCATGGAAGAAGGGGCTAGGCTCGACGCTCGGTTGGAGAGAGAGCTCCAAAAGAAGCTCCCAGCGGGCGGACGTCTTCCTGTATACAGGCTTGGGGACGAGGTTCCCCGGCGTCTTGAGAGTAGATTCGGTAGAACAGTCCACGCTCTCTCTCGACCATTCAATGGTACTACGGAGACATGTGACCTCGACGGTTACATGTGTCCCGGTATCTTCGACTTTCTCCGGTACGCACACGCTAAGCCA…
4	P89462_HSV2_UL39_A_1-900	CMA-T2A	pLVX-EF1a-C2mTagBFP-IRES	900	10591	ATGGCAAATAGACCCGCAGCCTCTGCACTCGCCGGAGCCCGTTCCCCTTCTGAGAGGCAAGAACCAAGGGAACCTGAGGTCGCTCCCCCTGGCGGAGATCACGTCTTCTGTAGGAAGGTTTCAGGGGTCATGGTCTTGTCCAGTGACCCACCAGGACCTGCAGCATATCGTATAAGTGACTCTAGTTTCGTTCAATGTGGATCTAATTGTTCAATGATCATTGACGGAGACGTTGCACGTGGGCATCTCCGAGACCTTGAAGGTGCGACTTCTACTGGTGCATTCGTCGCGATTTCAAATGTCGCTGCTGGTGGAGATGGTAGAACTGCTGTTGTCGCTCTTGGTGGTACAAGTGGACCTTCTGCTACTACGTCCGTCGGGACGCAAACATCCGGGGAA…
5	P16780_HCMVA_UL40	CMA-T2A	pLVX-EF1a-C2mTagBFP-IRES	663	10354	ATGAACAAATTTAGCAACACCCGCATTGGCTTTACCTGCGCCGTGATGGCCCCGCGCACCCTGATTCTGACCGTGGGCCTGCTGTGCATGCGCATTCGCAGCCTGCTGTGCAGCCCGGCCGAAACCACCGTGACCACCGCCGCCGTGACCAGCGCCCATGGCCCGCTGTGCCCGCTGGTGTTTCAGGGCTGGGCCTATGCCGTGTATCATCAGGGCGATATGGCCCTGATGACCCTGGATGTGTATTGCTGCCGCCAGACCAGCAACAACACCGTGGTGGCCTTTAGCCATCATCCGGCCGATAACACCCTGCTGATTGAAGTGGGCAACAACACCCGCCGCCATGTGGATGGCATTAGCTGCCAGGATCATTTTCGCGCCCAGCATCAGGATTGCCCG…
6	P89462_HSV2_UL39_D_2430-3426	CMA-T2A	pLVX-EF1a-C2mTagBFP-IRES	996	10687	GGCGTGTGCAACCTGGGCAGCGTGAACCTGGCCCGCTGCGTGAGCCGCCAGACCTTTGATTTTGGCCGCCTGCGCGATGCCGTGCAGGCCTGCGTGCTGATGGTGAACATTATGATTGATAGCACCCTGCAGCCGACCCCGCAGTGCACCCGCGGCAACGATAACCTGCGCAGCATGGGCATTGGCATGCAGGGCCTGCATACCGCCTGCCTGAAAATGGGCCTGGATCTGGAAAGCGCCGAATTTCGCGATCTGAACACCCATATTGCCGAAGTGATGCTGCTGGCCGCCATGAAAACCAGCAACGCCCTGTGCGTGCGCGGCGCCCGCCCGTTTAGCCATTTTAAACGCAGCATGTATCGCGCCGGCCGCTTTCATTGGGAACGCTTTAGCAACGCC…
7	P08292_CXAB4J_polyp_B_1110-2310	CMA-T2A	pLVX-EF1a-C2mTagBFP-IRES	1200	10891	CGCAACCTGATGGAAATTGCCGAAGTGGATAGCGTGGTGCCGATTAACAACCTGAAAGCCAACCTGATGACCATGGAAGCCTATCGCGTGCAGGTGCGCAGCACCGATGAAATGGGCGGCCAGATTTTTGGCTTTCCGCTGCAGCCGGGCGCCAGCAGCGTGCTGCAGCGCACCCTGCTGGGCGAAATTCTGAACTATTATACCCATTGGAGCGGCAGCCTGAAACTGACCTTTGTGTTTTGCGGCAGCGCCATGGCCACCGGCAAATTTCTGCTGGCCTATAGCCCGCCGGGCGCCGGCGCCCCGGATAGCCGCAAAAACGCCATGCTGGGCACCCATGTGATTTGGGATGTGGGCCTGCAGAGCAGCTGCGTGCTGTGCGTGCCGTGGATTAGCCAG…
8	P16466_P.mira_hpmA_B_909-1908	CMA-T2A	pLVX-EF1a-C2mTagBFP-IRES	999	10690	GGCGGCATTACCGTGAACAACAGCGGCAGCAGCCAGACCCTGACCAAAACCGAACTGAAAGGCAAAAACATTACCCTGGTGGCCAGCAGCCATAACCAGATTAAAGCCAGCGATCTGATGGGCGATGATATTACCCTGCAGGGCGCCGATCTGACCATTGATGGCAAACAGCTGCAGCAGAAAGAAACCGATATTGATAACCGCTGGTTTTATAGCTGGAAATATGATGTGACCAAAGAAAAAGAACAGATTCAGCAGATTGGCAGCCAGATTGATGCCAAAAACAACGCCACCCTGACCGCCACCAAAGGCGATGTGACCCTGGATGCCGCCAAAATTAACGCCGGCAACAACCTGGCCATTAACGCCAACAAAGATATTCATATTAACGGCCTGGTG…
9	P03206_EBV_BZLF1	CMA-T2A	pLVX-EF1a-C2mTagBFP-IRES	735	10426	ATGATGGACCCCAATTCAACATCAGAGGACGTTAAGTTCACACCCGATCCCTACCAAGTCCCATTCGTACAGGCTTTCGACCAAGCGACACGAGTTTACCAAGACCTTGGTGGGCCTTCCCAAGCACCTTTGCCTTGTGTTCTCTGGCCAGTTCTCCCCGAGCCTTTGCCACAAGGTCAATTGACGGCATACCACGTTTCCACTGCGCCAACAGGGAGTTGGTTCTCTGCTCCACAACCCGCTCCCGAGAATGCATACCAAGCATACGCTGCTCCACAACTCTTCCCAGTTTCAGACATCACACAAAATCAACAAACTAATCAAGCTGGCGGTGAGGCTCCCCAACCAGGTGACAATAGTACTGTTCAAACTGCAGCTGCTGTCGTCTTCGCGTGTCCC…
10	P08318_HCMVA_UL32_C_2001-3144	CMA-T2A	pLVX-EF1a-C2mTagBFP-IRES	1143	10834	AGCCAAAATACAGTTTCCACGACGCCAAGAAGACCCAGTACACCTAGGGCTGCAGTCACGCAAACAGCGTCTCGCGACGCTGCGGACGAGGTATGGGCGCTCCGGGACCAAACGGCGGAGTCTCCTGTAGAGGACAGTGAAGAAGAGGACGACGATTCTTCCGACACGGGGTCTGTCGTTTCCTTGGGACACACAACGCCAAGTTCCGACTACAATAATGACGTTATCTCACCCCCATCTCAAACTCCCGAGCAAAGTACGCCTTCAAGAATCAGGAAGGCGAAGCTCTCCTCACCCATGACTACTACTTCCACCAGTCAAAAGCCCGTCCTTGGAAAGAGAGTTGCTACACCTCACGCATCCGCAAGAGCACAAACGGTAACAAGTACACCTGTCCAA…
11	P16785_HCMVA_UL48_C_2220-3399	CMA-T2A	pLVX-EF1a-C2mTagBFP-IRES	1200	10891	ACCCTCGTTCGCGACCCAGGGTCCAGAGGCTCAGCACTTACACTCGCCCTTGTCCAAGAGCAACTTGCGCAATTGGAAGCACTTGGCGGGTTGCAACTCCCCGAGGTTCAACAACGACTCCAAAATGCTCAACTTGCTCTCTCAAGATTGTACGAAGAGGAAGAGGAGACTCAAAGATTCCTCGACGGGCTCTCTTACGACGACCCACCAAATGAGCAAACAATCAAGAGGCACCCACAACTCCGGGAGATGCTCCGACGAGACGAGCAAACGCGGCTCAGACTTATAAATGCTGTCTTGTCTATGTTCCACACATTGGTAATGCGGTTGGCCCGAGACGAGTCCCCCAGACCCACGTTCTTCGACGCTGTCTCTCTTTTGCTCCAACAATTGCCACCC…
12	P89468_HSV2_VP22	CMA-T2A	pLVX-EF1a-C2mTagBFP-IRES	900	10591	ATGACGTCACGGCGTTCAGTTAAATCCTGTCCTAGAGAGGCACCAAGAGGAACGCACGAGGAATTGTACTATGGGCCAGTTTCACCCGCAGATCCAGAGTCTCCAAGGGACGACTTCAGACGTGGTGCTGGACCCATGCGGGCTAGACCTAGGGGTGAGGTTCGGTTTCTGCACTACGACGAAGCAGGTTATGCGTTGTATAGAGACTCTTCCTCAGATGATGATGAGTCAAGGGACACTGCGAGACCAAGAAGAAGTGCTTCTGTCGCTGGATCTCATGGGCCCGGGCCAGCTCGGGCACCACCACCACCTGGTGGACCAGTCGGAGCTGGTGGACGGTCACACGCACCACCAGCACGAACACCCAAAATGACACGAGGAGCTCCTAAAGCATCTGCT…
13	P09708_HCMVA_US32	CMA-T2A	pLVX-EF1a-C2mTagBFP-IRES	549	10240	ATGGCCATGTATACCAGCGAAAGCGAACGCGATTGGCGCCGCGTGATTCATGATAGCCATGGCCTGTGGTGCGATTGCGGCGATTGGCGCGAACATCTGTATTGCGTGTATGATAGCCATTTTCAGCGCCGCCCGACCACCCGCGCCGAACGCCGCGCCGCCAACTGGCGCCGCCAGATGCGCCGCCTGCATCGCCTGTGGTGCTTTTGCCAGGATTGGAAATGCCATGCCCTGTATGCCGAATGGGATGGCAAAGAAAGCGATGATGAAAGCAGCGCCAGCAGCAGCGGCGAAGCCCCGGAACAGCAGGTGCCGGCCTGGAAAACCGTGCGCGCCTTTAGCCGCGCCTATCATCATCGCATTAACCGCGGCCTGCGCGGCACCCCGCCGCCGCGCAAC…
14	P16785_HCMVA_UL48_B_1110-2310	CMA-T2A	pLVX-EF1a-C2mTagBFP-IRES	1200	10891	AGCGCCTGGACCCTGCATGCCGCCGGCACCGAAAGCGGCGCCAACGCCGCCACCGCCACCGCCCCGAGCTTTGATGAAGCCTTTCTGACCGATCGCCTGCAGCAGCTGATTATTCATGCCGTGAACCAGCGCAGCTGCCTGCGCCGCCCGTGCGGCCCGCAGAGCGCCGCCCAGCAGGCCGTGCGCGCCTATCTGGGCCTGAGCAAAAAACTGGATGCCTTTCTGCTGAACTGGCTGCATCATGGCCTGGATCTGCAGCGCATGCATGATTATCTGAGCCATAAAACCACCAAAGGCACCTATAGCACCCTGGATCGCGCCCTGCTGGAAAAAATGCAGGTGGTGTTTGATCCGTATGGCCGCCAGCATGGCCCGGCCCTGATTGCCTGGGTGGAAGAA…
15	Q04360_EBV_BMLF1_B_672-1437	CMA-T2A	pLVX-EF1a-C2mTagBFP-IRES	765	10456	GTGACCCTGCCGAGCCCGCTGGCCAGCCTGACCCTGGAACCGATTCAGGACCCGTTTCTGCAGAGCATGCTGGCCGTGGCCGCCCATCCGGAAATTGGCGCCTGGCAGAAAGTGCAGCCGCGCCATGAACTGCGCCGCAGCTATAAAACCCTGCGCGAATTTTTTACCAAAAGCACCAACAAAGATACCTGGCTGGATGCCCGCATGCAGGCCATTCAGAACGCCGGCCTGTGCACCCTGGTGGCCATGCTGGAAGAAACCATTTTTTGGCTGCAGGAAATTACCTATCATGGCGATCTGCCGCTGGCCCCGGCCGAAGATATTCTGCTGGCCTGCGCCATGAGCCTGAGCAAAGTGATTCTGACCAAACTGAAAGAACTGGCCCCGTGCTTTCTGCCG…
16	P08292_CXAB4J_polyp_C_2220-3420	CMA-T2A	pLVX-EF1a-C2mTagBFP-IRES	1200	10891	ACCGAAGGCAACGCCCCGCCGCGCATGAGCATTCCGTTTATGAGCATTGGCAACGCCTATACCATGTTTTATGATGGCTGGAGCAACTTTAGCCGCGATGGCATTTATGGCTATAACAGCCTGAACAACATGGGCACCATTTATGCCCGCCATGTGAACGATAGCAGCCCGGGCGGCCTGACCAGCACCATTCGCATTTATTTTAAACCGAAACATGTGAAAGCCTATGTGCCGCGCCCGCCGCGCCTGTGCCAGTATAAAAAAGCCAAAAGCGTGAACTTTGATGTGGAAGCCGTGACCGCCGAACGCGCCAGCCTGATTACCACCGGCCCGTATGGCCATCAGAGCGGCGCCGTGTATGTGGGCAACTATAAAGTGGTGAACCGCCATCTGGCCACC…
17	P03211_EBV_EBNA1_C_1110-1923	CMA-T2A	pLVX-EF1a-C2mTagBFP-IRES	813	10504	GGCCGAGGTCGAGGCAGAGGAGAGAAGCGTCCCAGAAGTCCTAGTTCCCAATCATCCAGTAGTGGGAGTCCACCAAGACGACCACCACCTGGGCGGCGTCCCTTCTTCCACCCAGTCGGAGAGGCAGACTACTTTGAGTACCACCAAGAAGGCGGGCCAGATGGGGAACCCGATGTCCCACCTGGTGCTATCGAGCAAGGTCCTGCTGATGATCCCGGCGAGGGACCTTCCACAGGACCCCGTGGTCAAGGAGACGGTGGGAGACGGAAGAAGGGCGGATGGTTTGGAAAGCACCGGGGACAAGGCGGTAGTAATCCAAAATTTGAGAATATCGCTGAGGGTCTTAGGGCGTTGCTTGCAAGAAGTCACGTCGAGCGTACAACTGACGAGGGGACGTGG…
18	P09705_HCMVA_US29_B_648-1386	CMA-T2A	pLVX-EF1a-C2mTagBFP-IRES	738	10429	CAGTGTCCGGAGCAACTTGTCATCACAGCCCACGGTGGAGTAGGAATGCGGAGATGTCCCACTGGCTCCCGGCCCACGCCAAGTAGACCTCACAGGCACGACCTCGAAAATGAGCTTCACGGGCTTTGTGTTGACTTGCTCGTTTGTGTCCTGCTCCTTGCTCTCTTGCTTCTCGAACTTGTCCCAATGGAAGCTGTACGACACCCACTCTTGTTCTGGAGACGGGTCGCGCTCTCTCCTAGTACAAGTAAGGTCGACAGGGCTGTCAAGCTCTGTCTCAGAAGGATGTTCGGGCTTCCACCACCACCTTCAGTAGCTCCACCTGGTGAGAAGAAGGAGCTCCCCGCTCAAGCAGCTCTCTCTCCACCACTTACAACATGGTCTTTGCCCCCATTCCCC…
19	P16785_HCMVA_UL48_F_5520-6723	CMA-T2A	pLVX-EF1a-C2mTagBFP-IRES	1194	10885	CTGTGGTTGTACGCTATGGCGACTCTCGTCTTCCCCCAGGACATGCTCCAATGTTTGTGGCTGGAGCTTAAGCCTCAATACGCTGAGACTTACGCATCTGTATCTGAGCTCGTCCAAACACTTTTCCAAATATTCACTCAACAATGTGAGATGGTTACAGAGGGTTACACGCAACCACAACTCCCAACTGGTGAGCCCGTACTTCAAATGATCAGAGTTCCTAGACAAGACACTACTACAACGGACACTAATACTACGACAGAGCCAGGACTCCTCGACGTTTTCATCCAAACTGAGACGGCACTTGACTACGCTTTGGGGTCTTGGCTCTTCGGTATCCCAGTCTGTCTTGGGGTCCACGTCGCAGACTTGCTCAAGGGGCAACGGATATTGGTCGCA…
20	Q04360_EBV_BMLF1_A_1-764	CMA-T2A	pLVX-EF1a-C2mTagBFP-IRES	765	10456	ATGGTGCCTAGTCAAAGGCTTAGTAGAACGAGCTCAATCTCATCTAATGAGGACCCTGCTGAGTCACACATACTTGAGCTTGAGGCGGTATCCGACACTAATACGGACTGTGACCTTGATCCCATGGAAGGTTCTGAGGAGCACTCTACGGACGGTGAGATCAGTTCAAGTGAGGAAGAGGACGAGGACCCTACTCCAGCGCACGCTATCCCAGCGAGACCATCTTCTGTCGTCATAACACCCACATCCGCGTCCTTCGTCATCCCCCGGAAGAAGTGGGACTTGCAAGACAAAACAGTCACACTCCACAGGTCTCCTCTTTGTAGGGACGAGGACGAGAAAGAGGAAACAGGGAACTCTTCTTACACTAGAGGACACAAGAGACGACGTGGGGAAGTA…
21	P03230_EBV_LMP1_A_1-579	CMA-T2A	pLVX-EF1a-C2mTagBFP-IRES	579	10270	ATGGAACATGATTTGGAGAGAGGGCCCCCAGGACCACGTCGGCCACCCAGGGGACCCCCACTCTCAAGTTCTTTGGGTCTTGCTCTCTTGCTTTTGTTGCTCGCTCTTTTGTTCTGGTTGTACATAGTCATGTCCGACTGGACAGGCGGGGCTTTGCTTGTCCTCTACTCATTCGCTCTCATGTTGATCATCATCATACTCATCATATTCATCTTCAGGCGTGATCTCCTCTGTCCTTTGGGAGCGCTTTGTATCCTCTTGCTCATGATCACATTGTTGTTGATAGCACTTTGGAATCTTCACGGACAAGCACTCTTCTTGGGGATAGTTCTCTTCATCTTCGGGTGTCTCCTCGTCTTGGGTATCTGGATCTACCTTCTTGAGATGCTTTGGAGACTC…
22	P12977_EBV_EBNA3a_B_900-1902	CMA-T2A	pLVX-EF1a-C2mTagBFP-IRES	1002	10693	ACCACGAGTATCCAAACACCCTGGATCGACGACAATCCTAGTACTGAGACAGCACAAGCATGGAATGCAGGTTTCCTCAGAGGCAGGGCTTACGGGATCGATTTGTTGAGAACGGAAGGAGAGCACGTCGAGGGTGCTACTGGAGAGACGCGAGAGGAATCTGAGGATACTGAGTCCGACGGGGATGACGAGGACCTTCCCTGTATCGTCTCTAGGGGTGGGCCCAAGGTAAAGCGACCACCTATCTTTATTCGGAGACTCCACCGTCTCCTTTTGATGAGAGCAGGTAAGAGGACTGAACAAGGAAAAGAGGTCTTGGAGAAAGCACGGGGATCAACATATGGAACACCCAGACCGCCAGTCCCTAAACCAAGGCCTGAGGTCCCTCAATCCGACGAA…
23	P19893_HCMVA_IE-2_A_1-915	CMA-T2A	pLVX-EF1a-C2mTagBFP-IRES	915	10606	ATGGAGTCAAGTGCTAAGCGGAAGATGGACCCCGACAATCCCGACGAGGGGCCAAGTAGTAAGGTTCCTCGACCAGAGACTCCAGTAACGAAGGCTACTACGTTCCTTCAAACTATGCTCAGGAAAGAGGTAAATTCCCAACTCTCACTCGGGGACCCCCTCTTCCCCGAGCTCGCAGAGGAGTCTCTCAAGACGTTCGAGCAAGTCACAGAGGACTGTAATGAGAATCCCGAGAAGGACGTCCTTGCTGAGCTCGGAGACATCCTCGCGCAAGCTGTTAATCACGCTGGAATCGACTCTTCATCCACGGGTCCAACTTTGACTACTCACTCCTGTTCAGTTTCCTCTGCTCCCCTCAATAAGCCCACGCCAACTTCTGTTGCGGTAACGAATACTCCC…
24	Q1HVG4_EBV_EBNA3b_B_663-1419	CMA-T2A	pLVX-EF1a-C2mTagBFP-IRES	756	10447	ATTGTACAACTCCCCCGAATGAGTGACCAAAATCAAAAGATAGAGACTGCTTTCCTCATGGCACGGAGAGCTCGATCCTTGAGTGCTGAGAGGTACACTTTGTTCTTCGACCTTGTCTCCAGTGGAAATACTCTCTACGCAATCTGGATCGGACTTGGAACAAGGAATAGAGTTGCTTTCGTAGAGTTCGTTGGGTGGCTCTGTAAGAAGGACCACACTCACATAAGGGAGTGGTTCAGACAATGTACGGGAAGACCTTCCCCCTCTAAGCCCTGGATGAGGGCACATCCCGTCGCGGTTCCCTACGACGACCCTTTGACGTCCGAGGAGACAGACCTCGCATACGCTCGTGGGCTTGCGATGTCCATCGAGGCGGCGAGATTGCCTGACGACCCCATC…
25	P08292_CXAB4J_polyp_E_4401-5601	CMA-T2A	pLVX-EF1a-C2mTagBFP-IRES	1200	10891	AAAGGCTGGCTGGTGCCGGAAATTGATAGCATTCTGCAGATTGAAAAACATGTGAGCCGCGCCTTTATTTGCCTGCAGGCCCTGACCACCTTTGTGAGCGTGGCCGGCATTATTTATATTATTTATAAACTGTTTGCCGGCTTTCAGGGCGCCTATACCGGCATGCCGAACCAGAAACCGAAAGTGCCGACCCTGCGCCAGGCCAAAGTGCAGGGCCCGGCCTTTGAATTTGCCGTGGCCATGATGAAACGCAACAGCAGCACCGTGAAAACCGAATATGGCGAATTTACCATGCTGGGCATTTATGATCGCTGGGCCGTGCTGCCGCGCCATGCCAAACCGGGCCCGACCATTCTGATGAACGATCAGGAAGTGGGCGTGCTGGATGCCAAAGAACTG…
26	P08292_CXAB4J_polyp_F_5511-6549	CMA-T2A	pLVX-EF1a-C2mTagBFP-IRES	1038	10729	GGCTATCCGTATGTGGCCCTGGGCATTAAAAAACGCGATATTCTGAGCAAAAAAACCAAAGATCTGACCAAACTGAAAGAATGCATGGATAAATATGGCCTGAACCTGCCGATGGTGACCTATGTGAAAGATGAACTGCGCAGCGCCGAAAAAGTGGCCAAAGGCAAAAGCCGCCTGATTGAAGCCAGCAGCCTGAACGATAGCGTGGCCATGCGCCAGACCTTTGGCAACCTGTATAAAGCCTTTCATCTGAACCCGGGCATTGTGACCGGCAGCGCCGTGGGCTGCGATCCGGATGTGTTTTGGAGCAAAATTCCGGTGATGCTGGATGGCCATCTGATTGCCTTTGATTATAGCGGCTATGATGCCAGCCTGAGCCCGGTGTGGTTTGCCTGCCTG…
27	P06463_HPV18_E6	CMA-T2A	pLVX-EF1a-C2mTagBFP-IRES	474	10165	ATGGCCCGCTTTGAAGATCCGACCCGCCGCCCGTATAAACTGCCGGATCTGTGCACCGAACTGAACACCAGCCTGCAGGATATTGAAATTACCTGCGTGTATTGCAAAACCGTGCTGGAACTGACCGAAGTGTTTGAATTTGCCTTTAAAGATCTGTTTGTGGTGTATCGCGATAGCATTCCGCATGCCGCCTGCCATAAATGCATTGATTTTTATAGCCGCATTCGCGAACTGCGCCATTATAGCGATAGCGTGTATGGCGATACCCTGGAAAAACTGACCAACACCGGCCTGTATAACCTGCTGATTCGCTGCCTGCGCTGCCAGAAACCGCTGAACCCGGCCGAAAAACTGCGCCATCTGAACGAAAAACGCCGCTTTCATAACATTGCCGGCCAT…
28	P06726_HCMVA_UL82_A_1-840	CMA-T2A	pLVX-EF1a-C2mTagBFP-IRES	840	10531	ATGTCTCAAGCCTCTTCCAGCCCCGGTGAAGGACCATCTAGTGAAGCAGCAGCAATCTCCGAGGCTGAGGCGGCAAGTGGGTCATTCGGTCGGCTTCACTGTCAAGTACTTAGACTTATCACAAATGTAGAGGGCGGTTCACTCGAAGCAGGACGGTTGAGACTTTTGGACTTGCGGACTAATATCGAGGTTTCCCGTCCTTCAGTTTTGTGTTGTTTCCAAGAGAATAAGTCCCCTCACGACACAGTCGACCTTACTGACCTTAATATAAAGGGTAGGTGTGTCGTTGGGGAGCAAGACAGGCTTCTCGTCGACCTCAATAATTTCGGACCTAGGCGGCTCACGCCAGGCTCCGAGAATAATACTGTCTCTGTACTCGCATTCGCATTGCCACTCGAC…
29	P06726_HCMVA_UL82_B_750-1677	CMA-T2A	pLVX-EF1a-C2mTagBFP-IRES	927	10618	AGCGTATTCCTTCACTTCTCCGTATACACTCACAGGGCAGAGGTCGTTGCGAGGCACAATCCCTACCCTCACCTTAGACGTCTCCCTGACAATGGTTTCCAACTCTTGATCCCTAAATCTTTCACACTCACTAGAATCCACCCCGAGTACATCGTCCAAATCCAAAATGCTTTCGAGACAAATCAAACACACGACACGATCTTCTTCCCTGAGAATATCCCAGGAGTTTCAATCGAGGCGGGTCCCCTTCCAGACAGAGTTAGGATCACGCTCCGTGTTACACTCACAGGTGACCAAGCTGTACACCTTGAGCACCGGCAACCCCTTGGAAGGATTCACTTCTTCCGGAGAGGTTTCTGGACTCTTACACCTGGGAAGCCAGACAAGATCAAGCGTCCC…
30	P08318_HCMVA_UL32_A_1-1095	CMA-T2A	pLVX-EF1a-C2mTagBFP-IRES	1095	10786	ATGAGCCTGCAGTTTATTGGCCTGCAGCGCCGCGATGTGGTGGCCCTGGTGAACTTTCTGCGCCATCTGACCCAGAAACCGGATGTGGATCTGGAAGCCCATCCGAAAATTCTGAAAAAATGCGGCGAAAAACGCCTGCATCGCCGCACCGTGCTGTTTAACGAACTGATGCTGTGGCTGGGCTATTATCGCGAACTGCGCTTTCATAACCCGGATCTGAGCAGCGTGCTGGAAGAATTTGAAGTGCGCTGCGTGGCCGTGGCCCGCCGCGGCTATACCTATCCGTTTGGCGATCGCGGCAAAGCCCGCGATCATCTGGCCGTGCTGGATCGCACCGAATTTGATACCGATGTGCGCCATGATGCCGAAATTGTGGAACGCGCCCTGGTGAGCGCCGTG…
31	P08292_CXAB4J_polyp_A_1-1200	CMA-T2A	pLVX-EF1a-C2mTagBFP-IRES	1200	10891	ATGGGCGCCCAGGTGAGCACCCAGAAAACCGGCGCCCATGAAACCAGCCTGAGCGCCAGCGGCAACAGCATTATTCATTATACCAACATTAACTATTATAAAGATGCCGCCAGCAACAGCGCCAACCGCCAGGATTTTACCCAGGACCCGAGCAAATTTACCGAACCGGTGAAAGATGTGATGATTAAAAGCCTGCCGGCCCTGAACAGCCCGACCGTGGAAGAATGCGGCTATAGCGATCGCGTGCGCAGCATTACCCTGGGCAACAGCACCATTACCACCCAGGAATGCGCCAACGTGGTGGTGGGCTATGGCGTGTGGCCGGATTATCTGAGCGATGAAGAAGCCACCGCCGAAGATCAGCCGACCCAGCCGGATGTGGCCACCTGCCGCTTTTAT…
32	P17090_P.mirabilis_ureE	CMA-T2A	pLVX-EF1a-C2mTagBFP-IRES	483	10174	ATGAAAAAATTTACCCAGATTATTGATCAGCAGAAAGCCCTGGAACTGACCAGCACCGAAAAACCGAAACTGACCCTGTGCCTGACCATGGATGAACGCACCAAAAGCCGCCTGAAAGTGGCCCTGAGCGATGGCCAGGAAGCCGGCCTGTTTCTGCCGCGCGGCACCGTGCTGAAAGAAGGCGATATTCTGCTGAGCGAAGAAGGCGATGTGGTGACCATTGAAGCCGCCAAAGAACAGGTGAGCACCGTGTATAGCGATGATCCGCTGCTGCTGGCCCGCGTGTGCTATCATCTGGGCAACCGCCATGTGCCGCTGCAGATTGAAGCCGGCTGGTGCCGCTATTTTCATGATCATGTGCTGGATGATATGGCCCGCGGCCTGGGCGCCACCGTGGTG…
33	Q69140_EBV_EBNA3c_A_1-1119	CMA-T2A	pLVX-EF1a-C2mTagBFP-IRES	1119	10810	ATGGAATCCTTCGAGGGAGAGGGCGACTCAATCCAATCACCTGACAATGCTAGGGGAGACGACGTACAAAATACAGGAGAGCACATCCAAGATCCAGGGCCTGGACCCTCTACAGGCGGTGCATCAGAGGGACTCGTCCAAAATGAGCCCGACTCCAGGGACCAACAATCTAGGGGACAAAGGCGAGGGGACGAGAATAGGGGATGGATGCAAAGAATCAGGCGTCGTAGGCGGAGAAGGGCTGCACTCAGTGGACACCTGCTCGACATGGAAGACAATGTCCCACCCTGGTTTCCCCCTCACGACATCACTCCCTACGTAGCGAGGAATATCAGGGACGCGGCATGTCAAGCAGTTAAGCACTCCCACCTGCAAGCACTCTCCAATCTCATCCTTGAC…
34	P03200_EBV_GP350/GP340_A_1-999	CMA-T2A	pLVX-EF1a-C2mTagBFP-IRES	999	10690	ATGGAAGCCGCCCTGCTGGTGTGCCAGTATACCATTCAGAGCCTGATTCATCTGACCGGCGAAGATCCGGGCTTTTTTAACGTGGAAATTCCGGAATTTCCGTTTTATCCGACCTGCAACGTGTGCACCGCCGATGTGAACGTGACCATTAACTTTGATGTGGGCGGCAAAAAACATCAGCTGGATCTGGATTTTGGCCAGCTGACCCCGCATACCAAAGCCGTGTATCAGCCGCGCGGCGCCTTTGGCGGCAGCGAAAACGCCACCAACCTGTTTCTGCTGGAACTGCTGGGCGCCGGCGAACTGGCCCTGACCATGCGCAGCAAAAAACTGCCGATTAACGTGACCACCGGCGAAGAACAGCAGGTGAGCCTGGAAAGCGTGGATGTGTATTTTCAG…
35	P09700_HCMVA_US24_B_705-1503	CMA-T2A	pLVX-EF1a-C2mTagBFP-IRES	798	10489	AAAACCGTGCAGCAGCTGCATCGCATTTGGCCGTTTTGCGCCCTGACCGAAGTGGAAAGCCGCCGCTGGTGGTGGGCCGTGCGCGCCAACCTGGCCACCCCGTGGTATGTGCTGGGCGTGACCGGCCGCCCGCGCCCGGGCCGCAGCTTTGTGGCCGAAGTGCTGGTGCTGCTGGATTGGTTTGGCGCCGTGTATGCCATTCAGATGGATGATCCGAACCATTATGTGCGCCGCGTGGCCAACACCATTACCGAATTTTTTCGCATGGGCCTGCTGAAAATGGTGTTTCGCCATCGCCGCTTTGAACGCGAACGCCAGCGCCAGACCCGCATGGAACATCGCCATCTGTGCCCGCATCATCATGAACGCGCCGTGGATCATAAACGCGATATTCTGTTT…
36	Q69140_EBV_EBNA3c_B_1029-2178	CMA-T2A	pLVX-EF1a-C2mTagBFP-IRES	1149	10840	CTGAAGGCTCAAAGACAAGGTCTTTCTATGCTTGCTACAGGAGGAGGTCCTCGGGGAGATGCAACATCCGAGACTTCATCCGACGAAGACACAGGTAGGCAAGGGAGTGACGTAGAGTTGGAGTCCAGTGATGACGAATTGCCCTACATCGACCCAAATATGGAGCCAGTACAACAACGGCCTGTTATGTTCGTCTCTCGGGTTCCAGTCCGAAAGCCCCGGACACTCCCTTGGCCAACTCCCAAGACTCATCCAGTCAAGCGAACGATCGTGAAAACATCCTATCGGTCTGACGAAGCTGAGGAAGCACAATCTACACCTGAGAGACCAGGTCCATCAAAGCAACCCAGTGAGCCAGTTGAACCAGCACACACAACACCCGCTGGAAGAAGTACAGTT…
37	P16466_P.mira_hpmA_E_3636-4731	CMA-T2A	pLVX-EF1a-C2mTagBFP-IRES	1095	10786	AAACAAGACGAGAAGTCAGTCAGTAGAGAGGGTGGTACAATAAATAATTCCGGAAACTTGACGATCAATGGGAATAGTGTCCACTTGCAAGGGGCGCAAGTCAATAGTAAGGACACACAACTTACAAGTCAATCAGGAGACATAGAGATCACTTCAGCACAGTCTACTGACTACAAGAATAATTGGGGAACAGACATCGGTTTCAATGGAAAGAAGACAAATAATACTCCAAAAGAGGTCACTGAGGAGAAGCCAGCGACAAGTATCCACAATATCGGCGGAAAGTTGCTCGTTAATGTAGAGGACCAACAAAAGACATCCCACCAAAATGCAACGTTGGAGACAGGGACTCTCACAATAAATTCTAATAAGGACCTTACACTCTCTGGGGCAAACGTA…
38	P03209_EBV_BRLF1_A_1-954	CMA-T2A	pLVX-EF1a-C2mTagBFP-IRES	954	10645	ATGCGCCCGAAAAAAGATGGCCTGGAAGATTTTCTGCGCCTGACCCCGGAAATTAAAAAACAGCTGGGCAGCCTGGTGAGCGATTATTGCAACGTGCTGAACAAAGAATTTACCGCCGGCAGCGTGGAAATTACCCTGCGCAGCTATAAAATTTGCAAAGCCTTTATTAACGAAGCCAAAGCCCATGGCCGCGAATGGGGCGGCCTGATGGCCACCCTGAACATTTGCAACTTTTGGGCCATTCTGCGCAACAACCGCGTGCGCCGCCGCGCCGAAAACGCCGGCAACGATGCCTGCAGCATTGCCTGCCCGATTGTGATGCGCTATGTGCTGGATCATCTGATTGTGGTGACCGATCGCTTTTTTATTCAGGCCCCGAGCAACCGCGTGATGATTCCG…
39	Q69140_EBV_EBNA3c_C_2088-3207	CMA-T2A	pLVX-EF1a-C2mTagBFP-IRES	1119	10810	CAGCCTGCTACACAATCTACTCCCCCATGTCAATCTTGGGTGCCTTCTGTCTACGTTCTCCCTGCTGTTGACGCTGGAAATGCTCAACCCCTTCAAATCTCCCACCTTTCATCTATGTCTCCAACGCAACCTATCTCTCACGAGGAGCAACCCCGATACGAAGACCCCGATACACCATTGGATCTCTCTCTTCACCCAGACACGGCGACACTCCCACCCACACAAGACCTCTACCCAGGACGCGAGGACTTGCAAGCAACTCAAGCTCCATACCCCGGATACGAGGAGCCCCGGCCACCCCAAGCGCCTTTCGTTGGAGACTACGGGTTCGTACAAATCCCAAGTGCACAATGGGAGCCCCACCCATCACAAGGTACGTACCAAGGACACATCGACCCC…
40	p03072-1_JVC_LT_B_987-2064	CMA-T2A	pLVX-EF1a-C2mTagBFP-IRES	1077	10768	GATAGCAAAAACCAGAAAAGCATTTGCCAGCAGGCCGTGGATACCGTGGCCGCCAAACAGCGCGTGGATAGCATTCATATGACCCGCGAAGAAATGCTGGTGGAACGCTTTAACTTTCTGCTGGATAAAATGGATCTGATTTTTGGCGCCCATGGCAACGCCGTGCTGGAACAGTATATGGCCGGCGTGGCCTGGATTCATTGCCTGCTGCCGCAGATGGATACCGTGATTTATGATTTTCTGAAATGCATTGTGCTGAACATTCCGAAAAAACGCTATTGGCTGTTTAAAGGCCCGATTGATAGCGGCAAAACCACCCTGGCCGCCGCCCTGCTGGATCTGTGCGGCGGCAAAAGCCTGAACGTGAACATGCCGCTGGAACGCCTGAACTTTGAACTG…
41	P03228_EBV_BARF1	CMA-T2A	pLVX-EF1a-C2mTagBFP-IRES	663	10354	ATGGCCCGCTTTATTGCCCAGCTGCTGCTGCTGGCCAGCTGCGTGGCCGCCGGCCAGGCCGTGACCGCCTTTCTGGGCGAACGCGTGACCCTGACCAGCTATTGGCGCCGCGTGAGCCTGGGCCCGGAAATTGAAGTGAGCTGGTTTAAACTGGGCCCGGGCGAAGAACAGGTGCTGATTGGCCGCATGCATCATGATGTGATTTTTATTGAATGGCCGTTTCGCGGCTTTTTTGATATTCATCGCAGCGCCAACACCTTTTTTCTGGTGGTGACCGCCGCCAACATTAGCCATGATGGCAACTATCTGTGCCGCATGAAACTGGGCGAAACCGAAGTGACCAAACAGGAACATCTGAGCGTGGTGAAACCGCTGACCCTGAGCGTGCATAGCGAACGC…
42	P16785_HCMVA_UL48_D_3309-4509	CMA-T2A	pLVX-EF1a-C2mTagBFP-IRES	1200	10891	CATCGCGAAGCCGCCATGCAGACCCAGGCCAGCCTGAACCATCTGGATCAGATTCTGGGCCCGCAGCTGCTGATTCATGAAACCCAGCAGGCCCTGCAGCATGCCGTGCATCAGGCCCAGTTTATTGAAAAATGCCAGCAGGGCGATCCGACCACCGCCATTACCGGCAGCGAATTTGAAGGCGATTTTGCCCGCTATCGCAGCAGCCAGCAGAAAATGGAAGAACAGCTGCAGGAAACCCGCCAGCAGATGACCGAAACCAGCGAACGCCTGGATCGCAGCCTGCGCCAGGACCCGGGCAGCAGCAGCGTGACCCGCGTGCCGGAAAAACCGTTTAAAGGCCAGGAACTGGCCGGCCGCATTACCCCGCCGCCGGCCGATTTTCAGCAGCCGGTGTTT…
43	Q68408_HCMVA_UL153	CMA-T2A	pLVX-EF1a-C2mTagBFP-IRES	834	10525	ATGACCCGCGCCCCGGTGCGCGCCATTGCCTTTACCAGCACCGCCAGCACCATTACCAACAGCAGCAACAGCGTGACCGATGCCAACAGCACCAGCGCCATTGCCAACGGCACCACCCATAAACCGAGCACCGCCAGCAGCGTGGCCAGCGCCACCACCAGCACCCTGAGCAAAAGCAGCAGCAGCGCCACCCCGACCCTGACCTTTAGCACCATTCATAGCACCACCCCGTGGCTGAACACCAGCAACATTACCTGCAACGGCAGCCTGTATACCGTGTATAAACATAGCAACCTGAACTATGAAGTGATTAACGTGACCGGCTATGTGGGCGGCTATGTGACCCTGAAAAACTGCAGCCGCACCGATGTGTGGCATGATATTGAATGGATTAAATAT…
44	P08292_CXAB4J_polyp_D_3330-4530	CMA-T2A	pLVX-EF1a-C2mTagBFP-IRES	1200	10891	AACGCCTGCAAAGGCATGGAATGGATTGCCGTGAAAATTCAGAAATTTATTGAATGGCTGAAAGTGAAAATTCTGCCGGAAGTGAAAGAAAAACATGAATTTCTGAGCCGCCTGAAACAGCTGCCGCTGCTGGAAAGCCAGATTGCCACCATTGAACAGAGCGCCCCGAGCCAGAGCGATCAGGAACAGCTGTTTAGCAACGTGCAGTATTTTGCCCATTATTGCCGCAAATATGCCCCGCTGTATGCCGCCGAAGCCAAACGCGTGTTTAGCCTGGAAAAAAAAATGAGCAACTATATTCAGTTTAAAAGCAAATGCCGCATTGAACCGGTGTGCCTGCTGCTGCATGGCAGCCCGGGCGCCGGCAAAAGCGTGGCCACCAACCTGATTGGCCGCAGC…
45	P17086_P.mirabilis_ureC_A_1-900	CMA-T2A	pLVX-EF1a-C2mTagBFP-IRES	900	10591	ATGAAAACCATTAGCCGCCAGGCCTATGCCGATATGTTTGGCCCGACCACCGGCGATCGCCTGCGCCTGGCCGATACCGAACTGTTTCTGGAAATTGAAAAAGATTTTACCACCTATGGCGAAGAAGTGAAATTTGGCGGCGGCAAAGTGATTCGCGATGGCATGGGCCAGAGCCAGGTGGTGAGCGCCGAATGCGTGGATGTGCTGATTACCAACGCCATTATTCTGGATTATTGGGGCATTGTGAAAGCCGATATTGGCATTAAAGATGGCCGCATTGTGGGCATTGGCAAAGCCGGCAACCCGGATGTGCAGCCGAACGTGGATATTGTGATTGGCCCGGGCACCGAAGTGGTGGCCGGCGAAGGCAAAATTGTGACCGCCGGCGGCATTGATACC…
46	Q8AZK7_EBV_EBNA-LP_B_744-1518	CMA-T2A	pLVX-EF1a-C2mTagBFP-IRES	774	10465	CTGGTTCAACAAGAAGAGGAAGTCGTCTCCGGGTCACCAAGCGGTCCACGTGGGGATAGGTCAGAAGGGCCAGGTCCTACACGTCCTGGGCCACCTGGAATCGGACCTGAAGGGCCTCTCGGACAACTTCTCAGAAGACATAGGAGTCCCTCACCAACTCGTGGCGGACAAGAGCCAAGGAGAGTCAGGAGAAGGGTCCTTGTTCAACAAGAAGAAGAAGTTGTCAGTGGATCTCCATCAGGTCCTAGGGGAGACAGATCAGAGGGGCCAGGTCCAACTAGACCAGGACCCCCTGGAATTGGACCAGAAGGTCCATTGGGGCAATTGCTGCGGAGACATCGGTCCCCTTCTCCAACTAGGGGCGGGCAAGAACCACGAAGGGTTCGTCGGCGTGTTTTG…
47	P03089_JCV_VP1_A_1-576	CMA-T2A	pLVX-EF1a-C2mTagBFP-IRES	576	10267	ATGGCCCCGACCAAACGCAAAGGCGAACGCAAAGATCCGGTGCAGGTGCCGAAACTGCTGATTCGCGGCGGCGTGGAAGTGCTGGAAGTGAAAACCGGCGTGGATAGCATTACCGAAGTGGAATGCTTTCTGACCCCGGAAATGGGCGATCCGGATGAACATCTGCGCGGCTTTAGCAAAAGCATTAGCATTAGCGATACCTTTGAAAGCGATAGCCCGAACCGCGATATGCTGCCGTGCTATAGCGTGGCCCGCATTCCGCTGCCGAACCTGAACGAAGATCTGACCTGCGGCAACATTCTGATGTGGGAAGCCGTGACCCTGAAAACCGAAGTGATTGGCGTGACCAGCCTGATGAACGTGCATAGCAACGGCCAGGCCACCCATGATAACGGCGCC…
48	p06473_HCMVA_UL55_A_1-990	CMA-T2A	pLVX-EF1a-C2mTagBFP-IRES	990	10681	ATGGAAAGCCGCATTTGGTGCCTGGTGGTGTGCGTGAACCTGTGCATTGTGTGCCTGGGCGCCGCCGTGAGCAGCAGCAGCACCAGCCATGCCACCAGCAGCACCCATAACGGCAGCCATACCAGCCGCACCACCAGCGCCCAGACCCGCAGCGTGTATAGCCAGCATGTGACCAGCAGCGAAGCCGTGAGCCATCGCGCCAACGAAACCATTTATAACACCACCCTGAAATATGGCGATGTGGTGGGCGTGAACACCACCAAATATCCGTATCGCGTGTGCAGCATGGCCCAGGGCACCGATCTGATTCGCTTTGAACGCAACATTATTTGCACCAGCATGAAACCGATTAACGAAGATCTGGATGAAGGCATTATGGTGGTGTATAAACGCAACATT…
49	P13202_HCMVA_IE-1_A_1-780	CMA-T2A	pLVX-EF1a-C2mTagBFP-IRES	780	10471	ATGGAAAGCAGCGCCAAACGCAAAATGGACCCGGATAACCCGGATGAAGGCCCGAGCAGCAAAGTGCCGCGCCCGGAAACCCCGGTGACCAAAGCCACCACCTTTCTGCAGACCATGCTGCGCAAAGAAGTGAACAGCCAGCTGAGCCTGGGCGATCCGCTGTTTCCGGAACTGGCCGAAGAAAGCCTGAAAACCTTTGAACAGGTGACCGAAGATTGCAACGAAAACCCGGAAAAAGATGTGCTGGCCGAACTGGTGAAACAGATTAAAGTGCGCGTGGATATGGTGCGCCATCGCATTAAAGAACATATGCTGAAAAAATATACCCAGACCGAAGAAAAATTTACCGGCGCCTTTAACATGATGGGCGGCTGCCTGCAGAACGCCCTGGATATTCTG…
50	P16800_HCMVA_UL94_A_1-561	CMA-T2A	pLVX-EF1a-C2mTagBFP-IRES	561	10252	ATGGCCTGGCGCAGCGGCCTGTGCGAAACCGATAGCCGCACCCTGAAACAGTTTCTGCAGGAAGAATGCATGTGGAAACTGGTGGGCAAAAGCCGCAAACATCGCGAATATCGCGCCGTGGCCTGCCGCAGCACCATTTTTAGCCCGGAAGATGATAGCAGCTGCATTCTGTGCCAGCTGCTGCTGCTGTATCGCGATGGCGAATGGATTATTTGCTTTTGCTGCAACGGCCGCTATCAGGGCCATTATGGCGTGAACCATGTGCATCGCCGCCGCCGCCGCATTTGCCATCTGCCGACCCTGTATCAGCTGAGCTTTGGCGGCCCGCTGGGCCCGGCCAGCATTGATTTTCTGCCGAGCTTTAGCCAGGTGACCAGCAGCATGACCTGCGATGGCATT…
51	P03126_HPV16_E6	CMA-T2A	pLVX-EF1a-C2mTagBFP-IRES	474	10165	ATGCATCAGAAACGCACCGCCATGTTTCAGGACCCGCAGGAACGCCCGCGCAAACTGCCGCAGCTGTGCACCGAACTGCAGACCACCATTCATGATATTATTCTGGAATGCGTGTATTGCAAACAGCAGCTGCTGCGCCGCGAAGTGTATGATTTTGCCTTTCGCGATCTGTGCATTGTGTATCGCGATGGCAACCCGTATGCCGTGTGCGATAAATGCCTGAAATTTTATAGCAAAATTAGCGAATATCGCCATTATTGCTATAGCCTGTATGGCACCACCCTGGAACAGCAGTATAACAAACCGCTGTGCGATCTGCTGATTCGCTGCATTAACTGCCAGAAACCGCTGTGCCCGGAAGAAAAACAGCGCCATCTGGATAAAAAACAGCGCTTTCAT…
52	P17086_P.mira_ureC_B_810-1701	CMA-T2A	pLVX-EF1a-C2mTagBFP-IRES	891	10582	TTTCATACCGAAGGCGCCGGCGGCGGCCATGCCCCGGATGTGATTAAAAGCGTGGGCGAACCGAACATTCTGCCGGCCAGCACCAACCCGACCATGCCGTATACCATTAACACCGTGGATGAACATCTGGATATGCTGATGGTGTGCCATCATCTGGACCCGAGCATTCCGGAAGATGTGGCCTTTGCCGAAAGCCGCATTCGCCGCGAAACCATTGCCGCCGAAGATATTCTGCATGATATGGGCGCCATTAGCGTGATGAGCAGCGATAGCCAGGCCATGGGCCGCGTGGGCGAAGTGATTCTGCGCACCTGGCAGTGCGCCCATAAAATGAAACTGCAGCGCGGCACCCTGGCCGGCGATAGCGCCGATAACGATAACAACCGCATTAAACGCTAT…
53	P12977_EBV_EBNA3a_C_1812-2832	CMA-T2A	pLVX-EF1a-C2mTagBFP-IRES	1020	10711	CGCGCAGAGGCTCAAGTCAAACAAGCTAGTGTTGAGGTTCAACCACCTCAACTTACACAAGTTTCCCCTCAACAACCCATGGAAGGACCTTTGGTTCCCGAACAACAAATGTTTCCAGGAGCACCATTTAGTCAAGTAGCGGACGTCGTCCGTGCACCCGGGGTTCCTGCTATGCAACCCCAATACTTCGACCTTCCCCTCATACAACCAATCAGTCAAGGTGCACCCGTAGCTCCCCTCAGGGCGTCCATGGGTCCCGTCCCACCCGTCCCTGCTACACAACCCCAATACTTTGACATCCCTCTTACAGAGCCAATCAATCAAGGTGCGTCAGCTGCACACTTTCTCCCCCAACAACCTATGGAAGGACCTCTTGTCCCCGAGCAATGGATGTTCCCC…
54	P19893_HCMVA_IE-2_B_822-1740	CMA-T2A	pLVX-EF1a-C2mTagBFP-IRES	918	10609	GAATCAGAAGAGATGAAGTGTTCCTCAGGTGGCGGGGCAAGTGTCACTTCCTCTCACCACGGAAGGGGTGGATTCGGTGGAGCGGCATCTTCCTCTCTTCTTTCCTGTGGACACCAATCCTCTGGCGGAGCGTCTACGGGTCCCAGGAAGAAGAAGTCCAAGAGAATATCAGAGCTCGACAATGAGAAGGTCCGGAATATCATGAAGGACAAGAATACACCCTTCTGTACGCCAAATGTCCAAACAAGAAGAGGGCGGGTAAAGATCGACGAGGTTTCACGTATGTTCAGAAATACTAATCGTTCTCTGGAGTACAAGAATCTTCCATTCACGATCCCCAGTATGCACCAAGTCCTCGACGAGGCTATCAAGGCTTGTAAGACTATGCAAGTTAATAAT…
55	Q1HVG4_EBV_EBNA3b_C_1329-2100	CMA-T2A	pLVX-EF1a-C2mTagBFP-IRES	771	10462	AAACCAGACTCTCCAGCACCCACGGTTGTCCTTCGGAGACCACCCACACAAAAGGTTACTGGACCAGCAGGTTCCCTCAGTGTTCAAGCACAACTGGAACCATGGCAACCTCTTAGTTGGCCCCATGAAACTAGGGTAATCCTTCACGGGCCCCCTACTCAAGGAGACCAAGCTCACGGGTCCATGCTCGACCTTTTGGAGAAAGACGACCAACACATGGAGCAACAAGTCATGGCAACTCTTCTTCCACCTGAGCCCCACCAACCCAGAAGTGGTAGACGAGCACCTTGTGTCTACACTGCGGACCTCGACATCGAATCTGACGAGCCAGCAACTTCAGAGCCCGTTCTCGACCAACTTCTGCCCGCACCAGGGCTCGGGCCTCTCGCTATCCAACCT…
56	P03089_JCV_VP1_B_486-1062	CMA-T2A	pLVX-EF1a-C2mTagBFP-IRES	576	10267	ACCAAATATCCGGATGGCACCATTTTTCCGAAAAACGCCACCGTGCAGAGCCAGGTGATGAACACCGAACATAAAGCCTATCTGGATAAAAACAAAGCCTATCCGGTGGAATGCTGGGTGCCGGACCCGACCCGCAACGAAAACACCCGCTATTTTGGCACCCTGACCGGCGGCGAAAACGTGCCGCCGGTGCTGCATATTACCAACACCGCCACCACCGTGCTGCTGGATGAATTTGGCGTGGGCCCGCTGTGCAAAGGCGATAACCTGTATCTGAGCGCCGTGGATGTGTGCGGCATGTTTACCAACCGCAGCGGCAGCCAGCAGTGGCGCGGCCTGAGCCGCTATTTTAAAGTGCAGCTGCGCAAACGCCGCGTGAAAAACCCGTATCCGATTAGC…
57	p06473_HCMVA_UL55_B_900-1875	CMA-T2A	pLVX-EF1a-C2mTagBFP-IRES	975	10666	CCGAACTATACCATTGTGAGCGATTTTGGCCGCCCGAACGCCGCCCCGGAAACCCATCGCCTGGTGGCCTTTCTGGAACGCGCCGATAGCGTGATTAGCTGGGATATTCAGGATGAAAAAAACGTGACCTGCCAGCTGACCTTTTGGGAAGCCAGCGAACGCACCATTCGCAGCGAAGCCGAAGATAGCTATCATTTTAGCAGCGCCAAAATGACCGCCACCTTTCTGAGCAAAAAACAGGAAGTGAACATGAGCGATAGCGCCCTGGATTGCGTGCGCGATGAAGCCATTAACAAACTGCAGCAGATTTTTAACACCAGCTATAACCAGACCTATGAAAAATATGGCAACGTGAGCGTGTTTGAAACCAGCGGCGGCCTGGTGGTGTTTTGGCAGGGC…
58	P13285_EBV_LMP2_A_1-792	CMA-T2A	pLVX-EF1a-C2mTagBFP-IRES	792	10483	ATGGGCAGCCTGGAAATGGTGCCGATGGGCGCCGGCCCGCCGAGCCCGGGCGGCGATCCGGATGGCTATGATGGCGGCAACAACAGCCAGTATCCGAGCGCCAGCGGCAGCAGCGGCAACACCCCGACCCCGCCGAACGATGAAGAACGCGAAAGCAACGAAGAACCGCCGCCGCCGTATGAAGATCCGTATTGGGGCAACGGCGATCGCCATAGCGATTATCAGCCGCTGGGCACCCAGGATCAGAGCCTGTATCTGGGCCTGCAGCATGATGGCAACGATGGCCTGCCGCCGCCGCCGTATAGCCCGCGCGATGATAGCAGCCAGCATATTTATGAAGAAGCCGGCCGCGGCAGCATGAACCCGGTGTGCCTGCCGGTGATTGTGGCCCCGTATCTG…
59	P16800_HCMVA_UL94_B_471-1035	CMA-T2A	pLVX-EF1a-C2mTagBFP-IRES	564	10255	CATGGCGCCATGGATCTGACCTGCCAGAAAGCCGTGACCCTGGGCGGCGCCGGCGCCTGGCTGCTGCCGCGCCCGGAAGGCTATACCCTGTTTTTTTATATTCTGTGCTATGATCTGTTTACCAGCTGCGGCAACCGCTGCGATATTCCGAGCATGACCCGCCTGATGGCCGCCGCCACCGCCTGCGGCCAGGCCGGCTGCAGCTTTTGCACCGATCATGAAGGCCATGTGGACCCGACCGGCAACTATGTGGGCTGCACCCCGGATATGGGCCGCTGCCTGTGCTATGTGCCGTGCGGCCCGATGACCCAGAGCCTGATTCATAACGAAGAACCGGCCACCTTTTTTTGCGAAAGCGATGATGCCAAATATCTGTGCGCCGTGGGCAGCAAAACCGCC…
60	P16466_P.mira_hpmA_C_1818-2817	CMA-T2A	pLVX-EF1a-C2mTagBFP-IRES	999	10690	GCCTTTAACATTACCAAAAGCAGCCATAAAAACGAAACCAACAAACAGACCAGCACCGGCAGCGAACTGATTAGCGATGCCCAGCTGACCGTGGTGAGCGGCAACGATGTGAACGTGATTGGCAGCCTGATTAAAAGCGCCGATAAACTGGGCATTCATAGCCTGGGCGATATTAACGTGAAAAGCGCCCAGCAGGTGACCAAAATTGATGATGAAAAAACCAGCCTGGCCATTACCGGCCATGCCAAAGAAGTGGAAGATAAACAGTATAGCGCCGGCTTTCATATTACCCATACCACCAACAAAAACACCAGCACCGAAACCGAACAGGCCAACAGCACCATTAGCGGCGCCAACGTGGATCTGCAGGCCAACAAAGATGTGACCTTTGCCGGCAGC…
61	P03230_EBV_LMP1_B_486-1158	CMA-T2A	pLVX-EF1a-C2mTagBFP-IRES	675	10366	CAGAATTGGTGGACTTTGCTCGTAGACCTCTTGTGGCTCTTGCTTTTCCTCGCTATCCTTATCTGGATGTATTATCACGGACAACGACACTCTGACGAGCACCACCATGATGACAGTCTTCCACACCCTCAACAAGCAACAGATGATTCTGGACACGAATCCGACTCCAATAGTAATGAGGGGCGGCACCACCTTCTTGTATCAGGGGCGGGAGACGGTCCCCCTCTTTGTAGTCAAAATTTGGGTGCACCCGGTGGTGGTCCCGACAATGGGCCCCAAGATCCAGACAATACGGACGACAATGGACCCCAAGATCCTGATAATACTGACGACAATGGTCCCCACGACCCCCTGCCCCAAGATCCCGACAATACAGACGACAATGGGCCACAAGATCCA…
62	P08563_RUBV_structural_A_1-1107	CMA-T2A	pLVX-EF1a-C2mTagBFP-IRES	1107	10798	ATGGCGAGTACAACTCCAATAACAATGGAAGACCTTCAAAAGGCTCTTGAGGCACAAAGTCGAGCATTGAGAGCAGGTTTGGCAGCAGGGGCGTCCCAAAGTAGAAGGCCTAGACCGCCCAGACAAAGAGACTCATCTACTTCTGGAGATGACTCCGGACGTGACTCTGGCGGTCCACGTCGTCGTCGTGGAAATCGAGGTAGAGGACAAAGGAAGGACTGGAGTCGGGCTCCACCGCCCCCAGAGGAGAGGCAAGAAAGTCGATCTCAAACACCTGCTCCAAAGCCATCTAGGGCACCCCCACAACAACCCCAACCCCCTAGAATGCAAACAGGAAGGGGTGGATCAGCTCCCCGTCCAGAGCTCGGACCCCCAACAAATCCCTTTCAAGCAGCTGTT…
63	P03129_HPV16_E7	CMA-T2A	pLVX-EF1a-C2mTagBFP-IRES	300	9991	GGTATGCATGGCGATACCCCGACCCTGCATGAATATATGCTGGATCTGCAGCCGGAAACCACCGATCTGTATTGCTATGAACAGCTGAACGATAGCAGCGAAGAAGAAGATGAAATTGATGGCCCGGCCGGCCAGGCCGAACCGGATCGCGCCCATTATAACATTGTGACCTTTTGCTGCAAATGCGATAGCACCCTGCGCCTGTGCGTGCAGAGCACCCATGTGGATATTCGCACCCTGGAAGATCTGCTGATGGGCACCCTGGGCATTGTGTGCCCGATTTGCAGCCAGAAACCGGCA
64	P17087_P.mirabilis_ureB	CMA-T2A	pLVX-EF1a-C2mTagBFP-IRES	324	10015	ATGATTCCGGGCGAAATTCGCGTGAACGCCGCCCTGGGCGATATTGAACTGAACGCCGGCCGCGAAACCAAAACCATTCAGGTGGCCAACCATGGCGATCGCCCGGTGCAGGTGGGCAGCCATTATCATTTTTATGAAGTGAACGAAGCCCTGCGCTTTGCCCGCAAAGAAACCCTGGGCTTTCGCCTGAACATTCCGGCCGGCATGGCCGTGCGCTTTGAACCGGGCCAGAGCCGCACCGTGGAACTGGTGGCCTTTGCCGGCAAACGCGAAATTTATGGCTTTCATGGCAAAGTGATGGGCAAACTGGAAAGCGAAAAAAAA
65	P06725_HCMVA_pp65_B_759-1683	CMA-T2A	pLVX-EF1a-C2mTagBFP-IRES	924	10615	CTGACAATGACAAGGAATCCCCAACCATTCATGAGACCTCACGAGAGGAATGGATTCACAGTCCTTTGTCCAAAGAATATGATCATCAAGCCTGGTAAGATCTCACACATCATGCTCGACGTAGCATTCACATCTCACGAGCACTTCGGGCTTCTCTGTCCTAAGTCAATCCCCGGTTTGTCCATCTCCGGGAATCTCCTCATGAATGGGCAACAAATCTTCCTTGAGGTTCAAGCAATCAGAGAGACAGTTGAGCTCCGACAATACGACCCAGTTGCTGCTCTCTTCTTCTTCGACATCGACTTGCTGCTCCAAAGAGGGCCCCAATACTCAGAGCACCCCACGTTCACGTCACAATACCGAATACAAGGAAAGCTGGAGTACAGACACACTTGGGAC…
66	P12978_EBV_EBNA2_B_684-1461	CMA-T2A	pLVX-EF1a-C2mTagBFP-IRES	777	10468	CTGACAGTCTTGCAACGTCCCACAGAACTCCAACCAACGCCTTCTCCGCCACGGATGCACCTTCCAGTACTCCACGTCCCAGACCAATCCATGCACCCTCTCACACACCAATCAACTCCTAATGACCCAGACAGTCCTGAACCACGAAGTCCTACTGTATTCTACAATATTCCCCCAATGCCATTGCCCCCATCTCAACTCCCACCCCCAGCTGCGCCCGCTCAACCCCCACCCGGAGTTATCAATGACCAACAACTTCACCACCTGCCTTCTGGGCCACCTTGGTGGCCACCCATATGTGATCCCCCTCAACCTTCTAAGACACAAGGTCAAAGTCGGGGTCAATCCAGAGGACGTGGGAGAGGTCGAGGAAGGGGTAGGGGAAAAGGAAAGTCCAGA…
67	P28284_HSV2_E3ICP0_A_1-870	CMA-T2A	pLVX-EF1a-C2mTagBFP-IRES	870	10561	ATGGAGCCCAGGCCCGGAACTTCATCAAGAGCAGACCCCGGACCCGAGAGACCACCCAGACAAACTCCTGGTACTCAACCAGCTGCTCCCCATGCTTGGGGAATGTTGAATGATATGCAATGGCTCGCATCATCTGACTCTGAAGAAGAAACTGAGGTCGGAATCTCCGACGACGACCTTCATCGGGACTCCACAAGTGAAGCTGGATCTACTGACACTGAAATGTTTGAAGCTGGGCTCATGGATGCTGCTACGCCACCAGCGCGGCCACCGGCTGAGAGACAAGGATCTCCCACTCCAGCAGACGCTCAAGGATCATGTGGTGGTGGTCCAGTTGGAGAGGAAGAGGCTGAGGCTGGTGGTGGCGGGGACGTTTGTGCGGTTTGTACGGACGAGATA…
68	Q1HVG4_EBV_EBNA3b_D_2010-2838	CMA-T2A	pLVX-EF1a-C2mTagBFP-IRES	828	10519	CAGCAATACCAACCTCAAATGGGACACATCCCTTACCAACCTAGGCCAACAGGACACTCTACTATGCTCCGGCCCCAATGGGCTCCTACAACTATGCAACCACCCCCACGTGCGCCAACACCAATGCCCCCACCTCAAGGACCCCCAACTGCAATGCAACGGCCACAAGGAGCTCCTACTCCAATGCCCCCGCCTCAAGGGCCACCAACAGCAATGCAAAGGCCTCGGGGAGCACCTACACCCATGCCTCCTCCCCAAGGTCCACCTACAGCTATGCAACTCTCACCACGAGCTCTTACGGGTCAAAAGGGTCCTGCAAAGCACATACTTAGACAACTTTTGACGGGTGGGGTCAAGTCTGGTAGGCCCAGTCTCAAATTCAAGGCAGCTTTGGAAAGA…
69	P08563_RUBV_stru_B_1017-2118	CMA-T2A	pLVX-EF1a-C2mTagBFP-IRES	1101	10792	CATCATGGCGGAACACTCCGGGTTGGACAACACCACAGAAATGCTTCCGACGTACTCCCCGGTCACTGGCTCCAAGGTGGATGGGGTTGTTACAATCTCTCTGACTGGCACCAAGGAACACACGTCTGTCACACTAAGCACATGGACTTCTGGTGTGTAGAGCACGACCGGCCCCCACCCGCTACGCCCACAAGTTTGACAACTGCTGCTAATAGTACAACTGCGGCTACTCCCGCTACTGCACCCCCACCCTGTCACGCTGGTCTCAATGACTCATGTGGCGGTTTCCTCTCCGGATGTGGACCTATGAGATTGAGACACGGAGCAGATACAAGATGTGGGCGGCTCATATGTGGATTGTCCACTACTGCTCAATACCCACCCACTAGGTTCGGATGT…
70	P03095-1_JCV_VP2_A_1-561	CMA-T2A	pLVX-EF1a-C2mTagBFP-IRES	561	10252	TTTAGCACCATTAGCCAGGCCTTTTGGAACCTGGTGCGCGATGATCTGCCGGCCCTGACCAGCCAGGAAATTCAGCGCCGCACCCAGAAACTGTTTGTGGAAAGCCTGGCCCGCTTTCTGGAAGAAACCACCTGGGCCATTGTGAACAGCCCGGCCAACCTGTATAACTATATTAGCGATTATTATAGCCGCCTGAGCCCGGTGCGCCCGAGCATGGTGCGCCAGGTGGCCCAGCGCGAAGGCACCTATATTAGCTTTGGCCATAGCTATACCCAGAGCATTGATGATGCCGATAGCATTCAGGAAGTGACCCAGCGCCTGGATCTGAAAACCCCGAACGTGCAGAGCGGCGAATTTATTGAACGCAGCATTGCCCCGGGCGGCGCCAACCAGCGCAGC…
71	p06473_HCMVA_UL55_C_1785-2718	CMA-T2A	pLVX-EF1a-C2mTagBFP-IRES	936	10627	GGCGAAGATAACGAAATTCTGCTGGGCAACCATCGCACCGAAGAATGCCAGCTGCCGAGCCTGAAAATTTTTATTGCCGGCAACAGCGCCTATGAATATGTGGATTATCTGTTTAAACGCATGATTGATCTGAGCAGCATTAGCACCGTGGATAGCATGATTGCCCTGGATATTGATCCGCTGGAAAACACCGATTTTCGCGTGCTGGAACTGTATAGCCAGAAAGAACTGCGCAGCAGCAACGTGTTTGATCTGGAAGAAATTATGCGCGAATTTAACAGCTATAAACAGCGCGTGAAATATGTGGAAGATAAAGTGGTGGACCCGCTGCCGCCGTATCTGAAAGGCCTGGATGATCTGATGAGCGGCCTGGGCGCCGCCGGCAAAGCCGTGGGCGTG…
72	P16734_HCMVA_UL103	CMA-T2A	pLVX-EF1a-C2mTagBFP-IRES	747	10438	ATGGAAGCCCTGATGATTCGCGGCGTGCTGGAAGTGCATACCGATTTTACCCGCCAGAACGTGATGATTATGGAACCGCAGGTGCTGGATTTTACCGTGCGCGGCGATAAACTGTGGCTGCATACCGAACATGGCCTGCTGGTGAGCATGGCCGAATATCGCAGCGAACTGCTGTGCACCAGCGCCTTTCTGGGCTATAGCGCCGTGTTTCTGCTGGAAACCGAAGATGCCGTGACCCAGGTGCGCCTGAGCGATCTGCGCCTGAAACATCGCTGCGGCATTGTGAAAGCCGATAACCTGCTGCATTTTGCCCTGTGCACCGTGATTAGCTGCGTGGAAAACTGCAACCTGACCCGCAAATGCCTGCATGATCTGCTGCAGTATCTGGATGCCGTGAAC…
73	P16847_HCMVA_UL28_A_1-615	CMA-T2A	pLVX-EF1a-C2mTagBFP-IRES	615	10306	GGCGATGGCGTGTTTATTACCGAAAGCAGCGTGTTTGAAACCCGCGCCAGCGGCCGCTTTTTTCATCGCCGCCGCAGCCGCTTTGATTTTCGCGCCCTGGTGAGCCCGGATCGCCTGGTGGTGGGCTATTTTGATAGCCTGAGCAGCCTGTATCTGCGCGGCCAGCCGAAATTTAGCAGCATTTGGCGCGGCCTGCGCGATGCCTGGACCCATAAACGCCCGAAACCGCGCGAACGCGCCAGCGGCGTGCATCTGCAGCGCTATGTGCGCGCCACCGCCGGCCGCTGGCTGCCGCTGTGCTGGCCGCCGCTGCATGGCATTATGCTGGGCGATACCCAGTATTTTGGCGTGGTGCGCGATCATAAAACCTATCGCCGCTTTAGCTGCCTGCGCCAGGCC…
74	P12538_AdV-5_penton_A_1-900	CMA-T2A	pLVX-EF1a-C2mTagBFP-IRES	900	10591	ATGCGCCGCGCCGCCATGTATGAAGAAGGCCCGCCGCCGAGCTATGAAAGCGTGGTGAGCGCCGCCCCGGTGGCCGCCGCCCTGGGCAGCCCGTTTGATGCCCCGCTGGACCCGCCGTTTGTGCCGCCGCGCTATCTGCGCCCGACCGGCGGCCGCAACAGCATTCGCTATAGCGAACTGGCCCCGCTGTTTGATACCACCCGCGTGTATCTGGTGGATAACAAAAGCACCGATGTGGCCAGCCTGAACTATCAGAACGATCATAGCAACTTTCTGACCACCGTGATTCAGAACAACGATTATAGCCCGGGCGAAGCCAGCACCCAGACCATTAACCTGGATGATCGCAGCCATTGGGGCGGCGATCTGAAAACCATTCTGCATACCAACATGCCGAAC…
75	P17088_P.mirabilis_ureA	CMA-T2A	pLVX-EF1a-C2mTagBFP-IRES	300	9991	ATGGAACTGACCCCGCGCGAAAAAGATAAACTGCTGCTGTTTACCGCCGGCCTGGTGGCCGAACGCCGCCTGGCCAAAGGCCTGAAACTGAACTATCCGGAAGCCGTGGCCCTGATTAGCTGCGCCATTATGGAAGGCGCCCGCGAAGGCAAAACCGTGGCCCAGCTGATGAGCGAAGGCCGCACCGTGCTGACCGCCGAACAGGTGATGGAAGGCGTGCCGGAAATGATTAAAGATGTGCAGGTGGAATGCACCTTTCCGGATGGCACCAAACTGGTGAGCATTCATAGCCCGATTGTG
76	P13200_HCMVA_UL99	CMA-T2A	pLVX-EF1a-C2mTagBFP-IRES	570	10261	ATGGGAGCAGAGCTCTGTAAGCGTATCTGTTGTGAGTTTGGAACGACCCCAGGAGAGCCACTTAAGGACGCACTCGGGCGCCAAGTTTCCTTGAGATCATACGACAATATCCCACCCACTTCCTCATCCGACGAGGGAGAGGACGACGACGACGGTGAGGACGACGACAATGAGGAGAGACAACAAAAGCTCAGGCTCTGTGGGTCAGGTTGTGGCGGTAATGACAGTTCCTCAGGGTCACACAGAGAGGCTACACACGACGGGTCTAAGAAGAATGCAGTTCGGTCTACGTTCCGAGAGGACAAGGCGCCTAAGCCTTCCAAGCAAAGTAAGAAGAAGAAGAAGCCCTCTAAGCACCACCACCACCAACAATCAAGTATCATGCAAGAGACTGACGAC…
77	P28284_HSV2_E3ICP0_B_780-1650	CMA-T2A	pLVX-EF1a-C2mTagBFP-IRES	870	10561	CGCGCACCAAGAAGAGGTGGAGGAGGGGCAGGAGCAACGAGAGGTACTTCACAACCTGCAGCAACTAGACCTGCTCCACCTGGAGCGCCAAGATCTTCCTCATCTGGTGGTGCACCTTTGAGGGCTGGAGTAGGTTCAGGATCTGGTGGTGGTCCAGCTGTCGCTGCTGTAGTACCAAGGGTTGCTAGTCTCCCACCTGCGGCTGGAGGAGGTAGAGCGCAAGCTAGAAGAGTAGGTGAAGATGCAGCTGCAGCAGAAGGAAGAACACCACCAGCTCGACAACCTAGAGCAGCTCAAGAACCACCTATAGTAATAAGTGATTCCCCACCACCAAGTCCACGTCGTCCTGCTGGACCAGGTCCACTTTCTTTCGTATCCTCTTCTAGTGCACAAGTTAGT…
78	Q68405_HCMVA_UL151_A_1-549	CMA-T2A	pLVX-EF1a-C2mTagBFP-IRES	549	10240	ATGGTCTTTGTTTCTGGAACAGCTCTTGGCACAGGCTTTCACCGGGCAGAGGGATCATTTTGTGGGTGTGAGGGTCGATCATTCTTCAGAACATTGGGAACAGGGCTTGGGGACGGTGGTTGTGCAGGACGACGGTGGGCTCGTGCTGTTGCTGGAACAGGGATCACGCTTGGTACGGGGACAAGAGGTCCAGGACTCCGGGACGGTGGGGATGGTGGTGTATGTGGGGAAGACGGCGGTCTTCTTCGGAGAGGTAGAGGACTCGCTGGACCTGCTGTCGCAGGTGTCTGTGGGGACGGCGGATTGCTCCAAAGACGTGGTTTGAGGGGACAAGAATGTGCTGCACCCGGTGGATTTGCAGGTGGACACGGTACAGGCGGTGGTGGTGACTCCACTAAT…
79	P08563_RUBV_stru_C_2025-3189	CMA-T2A	pLVX-EF1a-C2mTagBFP-IRES	1164	10855	GGCTACGCGCAACTGGCTTCTTACTTCAATCCTGGCGGGTCATACTACAAGCAATACCACCCTACAGCTTGTGAGGTAGAGCCCGCTTTCGGACACTCCGACGCAGCTTGTTGGGGATTCCCCACTGACACGGTTATGTCCGTCTTCGCATTGGCTTCATACGTCCAACACCCACACAAGACAGTAAGAGTCAAGTTCCACACAGAGACGCGAACTGTCTGGCAATTGAGTGTTGCTGGTGTCTCATGTAATGTTACTACAGAGCACCCTTTCTGTAATACTCCACATGGTCAACTGGAAGTTCAAGTTCCCCCTGATCCTGGAGACTTGGTCGAGTACATCATGAATTACACGGGGAATCAACAATCTAGGTGGGGTCTTGGCTCCCCTAATTGTCAC…
80	P03095-1_JCV_VP2_B_471-1032	CMA-T2A	pLVX-EF1a-C2mTagBFP-IRES	561	10252	ATGGGCGCCGCCCTGGCCCTGCTGGGCGATCTGGTGGCCACCGTGAGCGAAGCCGCCGCCGCCACCGGCTTTAGCGTGGCCGAAATTGCCGCCGGCGAAGCCGCCGCCACCATTGAAGTGGAAATTGCCAGCCTGGCCACCGTGGAAGGCATTACCAGCACCAGCGAAGCCATTGCCGCCATTGGCCTGACCCCGGAAACCTATGCCGTGATTACCGGCGCCCCGGGCGCCGTGGCCGGCTTTGCCGCCCTGGTGCAGACCGTGACCGGCGGCAGCGCCATTGCCCAGCTGGGCTATCGCTTTTTTGCCGATTGGGATCATAAAGTGAGCACCGTGGGCCTGTTTCAGCAGCCGGCCATGGCCCTGCAGCTGTTTAACCCGGAAGATTATTATGATATT…
81	P06725_HCMVA_pp65_A_1-849	CMA-T2A	pLVX-EF1a-C2mTagBFP-IRES	849	10540	ATGGAAAGCCGCGGCCGCCGCTGCCCGGAAATGATTAGCGTGCTGGGCCCGATTAGCGGCCATGTGCTGAAAGCCGTGTTTAGCCGCGGCGATACCCCGGTGCTGCCGCATGAAACCCGCCTGCTGCAGACCGGCATTCATGTGCGCGTGAGCCAGCCGAGCCTGATTCTGGTGAGCCAGTATACCCCGGATAGCACCCCGTGCCATCGCGGCGATAACCAGCTGCAGGTGCAGCATACCTATTTTACCGGCAGCGAAGTGGAAAACGTGAGCGTGAACGTGCATAACCCGACCGGCCGCAGCATTTGCCCGAGCCAGGAACCGATGAGCATTTATGTGTATGCCCTGCCGCTGAAAATGCTGAACATTCCGAGCATTAACGTGCATCATTATCCGAGC…
82	P16767_HCMVA_UL36_A_1-759	CMA-T2A	pLVX-EF1a-C2mTagBFP-IRES	759	10450	ATGGATGATCTGCGCGATACCCTGATGGCCTATGGCTGCATTGCCATTCGCGCCGGCGATTTTAACGGCCTGAACGATTTTCTGGAACAGGAATGCGGCACCCGCCTGCATGTGGCCTGGCCGGAACGCTGCTTTATTCAGCTGCGCAGCCGCAGCGCCCTGGGCCCGTTTGTGGGCAAAATGGGCACCGTGTGCAGCCAGGGCGCCTATGTGTGCTGCCAGGAATATCTGCATCCGTTTGGCTTTGTGGAAGGCCCGGGCTTTATGCGCTATCAGCTGATTGTGCTGATTGGCCAGCGCGGCGGCATTTATTGCTATGATGATCTGCGCGATTGCGTGTATGAACTGGCCCCGACCATGAAAGATTTTCTGCGCAACGGCTTTCGCCATCGCGATCAT…
83	P16847_HCMVA_UL28_B_525-1137	CMA-T2A	pLVX-EF1a-C2mTagBFP-IRES	612	10303	TATGTGCTGGGCCTGAGCTTTGGCGAATTTTTTGAAAACGGCCTGTTTGCCGTGTATAGCTTTTTTGAACGCGATTATGTGGATGAAATTGTGGAAGGCGCCTGGTTTAAACATACCTTTGCCGGCATGTATGAACTGAGCCAGATTCTGCATGATCGCGCCAACCTGCTGCGCGTGTGCCAGCTGCATGCCGGCAGCAAAATTCGCCTGGGCGGCAGCCCGGCCTGCACCTTTACCTTTGGCAGCTGGAACGTGGCCGAAGCCGATGAAGCCAACAACTTTGTGATTGGCGTGCTGGAACAGGCCCATTTTGTGGTGATTGGCTGGATGGAACCGGTGAACAAAGCCGTGTTTATGGATGCCCATGGCGGCATTCATGTGCTGCTGTATGGCACCATG…
84	P06788_HPV18_E7	CMA-T2A	pLVX-EF1a-C2mTagBFP-IRES	315	10006	ATGCATGGCCCGAAAGCCACCCTGCAGGATATTGTGCTGCATCTGGAACCGCAGAACGAAATTCCGGTGGATCTGCTGTGCCATGAACAGCTGAGCGATAGCGAAGAAGAAAACGATGAAATTGATGGCGTGAACCATCAGCATCTGCCGGCCCGCCGCGCCGAACCGCAGCGCCATACCATGCTGTGCATGTGCTGCAAATGCGAAGCCCGCATTAAACTGGTGGTGGAAAGCAGCGCCGATGATCTGCGCGCCTTTCAGCAGCTGTTTCTGAACACCCTGAGCTTTGTGTGCCCGTGGTGCGCCAGCCAGCAG
85	P13664_T.gondii_p30	CMA-T2A	pLVX-EF1a-C2mTagBFP-IRES	1008	10699	ATGAGCGTGAGCCTGCATCATTTTATTATTAGCAGCGGCTTTCTGACCAGCATGTTTCCGAAAGCCGTGCGCCGCGCCGTGACCGCCGGCGTGTTTGCCGCCCCGACCCTGATGAGCTTTCTGCGCTGCGGCGTGATGGCCAGCGATCCGCCGCTGGTGGCCAACCAGGTGGTGACCTGCCCGGATAAAAAAAGCACCGCCGCCGTGATTCTGACCCCGACCGAAAACCATTTTACCCTGAAATGCCCGAAAACCGCCCTGACCGAACCGCCGACCCTGGCCTATAGCCCGAACCGCCAGATTTGCCCGGCCGGCACCACCAGCAGCTGCACCAGCAAAGCCGTGACCCTGAGCAGCCTGATTCCGGAAGCCGAAGATAGCTGGTGGACCGGCGATAGC…
86	P17089_P.mirabilis_ureD	CMA-T2A	pLVX-EF1a-C2mTagBFP-IRES	822	10513	ATGCCGGATTTTAGCGAAAAAGGCTGGCTGGCCGATATTGCCCTGCGCTATGAACTGAAACGCGGCAAAACCTGCCTGACCGAAAAACGCCATCTGGGCCCGCTGATGGTGCAGCGCCCGTTTTATCCGGAACAGGGCGTGGCCCATACCTATCTGCTGCATCCGCCGGGCGGCGTGGTGGGCGGCGATACCCTGAGCATTAACATTAACGTGCAGCCGTATGCCCATGCCCTGCTGACCACCCCGGGCGCCACCAAATTTTATCGCAGCGCCGGCGGCACCGCCAGCCAGACCCAGACCCTGACCGTGGCCCAGGAAGGCTTTCTGGAATGGCTGCCGCAGGAAAACATTTTTTTTCCGGATGCCCAGGTGTGCCTGACCACCCATATTCATCTGGCC…
87	P13285_EBV_LMP2_B_702-1491	CMA-T2A	pLVX-EF1a-C2mTagBFP-IRES	789	10480	TATAGACGCAGGTGGAGACGGCTCACTGTTTGTGGTGGAATCATGTTCTTGGCATGTGTCCTTGTCCTTATCGTAGACGCTGTTCTCCAACTCTCTCCACTCCTCGGAGCAGTAACAGTTGTTTCCATGACACTCCTTTTGCTCGCTTTCGTTCTCTGGTTGAGTTCTCCCGGTGGACTCGGGACACTTGGGGCTGCATTGCTCACACTCGCTGCGGCGCTCGCACTTCTCGCGTCACTCATCCTCGGTACACTTAATTTGACAACAATGTTCCTGCTCATGCTTTTGTGGACGCTCGTTGTCTTGCTCATCTGTTCTTCCTGTTCTTCATGTCCCTTGAGTAAGATCCTCTTGGCAAGGCTCTTCCTTTACGCACTCGCTCTCCTGCTTCTCGCGTCA…
88	P28284_HSV2_E3ICP0_C_1560-2475	CMA-T2A	pLVX-EF1a-C2mTagBFP-IRES	915	10606	GGCCCAGCAGCCAGTTCTTCCGCATCAAGTTCAGCCGCACCCAGGTCTCCCCTTGCACCTCAAGGTGTTGGAGCTAAAAGGGCAGCTCCCAGACGAGCTCCTGACAGTGACTCTGGTGACCGGGGTCACGGACCTTTGGCTCCAGCATCAGCTGGAGCTGCACCACCAAGTGCTTCTCCTAGTTCTCAAGCAGCAGTCGCAGCAGCATCTTCATCCTCAGCGTCATCCAGTTCAGCATCATCTTCTTCTGCATCTTCTTCAAGTGCTTCAAGTAGTTCTGCGTCTTCATCTAGTGCAAGTTCCTCATCAGCTTCTTCTAGTGCAGGTGGAGCTGGCGGTAGTGTCGCTTCCGCTTCAGGAGCTGGGGAGCGACGGGAAACTTCCTTGGGGCCCAGAGCG…
89	Q68405_HCMVA_UL151_B_459-1008	CMA-T2A	pLVX-EF1a-C2mTagBFP-IRES	549	10240	AACGTACTCATACCACCAGCATACACTAGGAATGCTGCATGTTCTTACGCGCACACTCTTAGTCTCCATTCCGACATGCTCCTCAGGCTCTGTACTGCTGCTGCTGACACATCCGGTCACAGGCACCTCCCTCCCCACATGGCACACGTCTTGAGACGACCCGCTTCTTACGTAGTCTGTTCCCAACACGGGGCATTCTTCCCCGCTAGGCATCTCCATAGAACGCCATCCGCAGCTTTCGCGGTAGCTTCTACACGAGAGCAATATGCAACTGCGTGTGCAGTTGCAGCTGCGACGTGGCCACCACGTTTGCCTCACCTCTTCAGGACTCCTAATCTCTGGCTTCCTACTACGGACGTTCAAGGGAGTCGAACTAGACGGCCCATACCACCAATCCTT…
90	P0C693_HBV_capsid-C	CMA-T2A	pLVX-EF1a-C2mTagBFP-IRES	555	10246	ATGGACATCGACCCTTACAAAGAGTTCGGTGCAACAGTAGAGCTCCTCTCTTTCCTTCCCTCAGACTTCTTCCCCTCAGTCCGGGACCTTCTTGACACAGCTAGTGCGTTGTACCGTGAGGCATTGGAGAGTCCCGAGCACTGTTCTCCTCACCACACAGCACTTCGACAAGCAATCTTGTGTTGGGGAGAGCTCATGACACTTGCTACATGGGTCGGTAATAATCTCGAAGACCCTGCTTCACGGGACCTTGTAGTTAATTACGTTAATACGAATATGGGATTGAAGATACGGCAATTGCTTTGGTTCCGAATCTCTTACTTGACATTCGGAAGAGAGACTGTATTGGAGTACCTTGTATCCTTCGGAGTCTGGATCAGAACACCCCCAGCTTACAGA…
91	P03191_EBV_BMRF1_A_1-561	CMA-T2A	pLVX-EF1a-C2mTagBFP-IRES	561	10252	ATGGAAACCACCCAGACCCTGCGCTTTAAAACCAAAGCCCTGGCCGTGCTGAGCAAATGCTATGATCATGCCCAGACCCATCTGAAAGGCGGCGTGCTGCAGGTGAACCTGCTGAGCGTGAACTATGGCGGCCCGCGCCTGGCCGCCGTGGCCAACGCCGGCACCGCCGGCCTGATTAGCTTTGAAGTGAGCCCGGATGCCGTGGCCGAATGGCAGAACCATCAGAGCCCGGAAGAAGCCCCGGCCGCCGTGAGCTTTCGCAACCTGGCCTATGGCCGCACCTGCGTGCTGGGCAAAGAACTGTTTGGCAGCGCCGTGGAACAGGCCAGCCTGCAGTTTTATAAACGCCCGCAGGGCGGCAGCCGCCCGGAATTTGTGAAACTGACCATGGAATATGAT…
92	P16767_HCMVA_UL36_B_669-1428	CMA-T2A	pLVX-EF1a-C2mTagBFP-IRES	759	10450	CGCACCGTGCCGCGCATTACCTGCTATCATCAGCTGCTGGGCGCCCTGGGCCATGAAGTGCCGGAACGCAAAGAATTTCTGGTGCGCCAGTATGTGCTGGTGGATACCTTTGGCGTGGTGTATGGCTATGATCCGGCCATGGATGCCGTGTATCGCCTGGCCGAAGATGTGGTGATGTTTACCTGCGTGATGGGCAAAAAAGGCCATCGCAACCATCGCTTTAGCGGCCGCCGCGAAGCCATTGTGCGCCTGGAAAAAACCCCGACCTGCCAGCATCCGAAAAAAACCCCGGACCCGATGATTATGTTTGATGAAGATGATGATGATGAACTGAGCCTGCCGCGCAACGTGATGACCCATGAAGAAGCCGAAAGCCGCCTGTATGATGCCATTACCGAA…
93	P89462_HSV2_UL39_C_1620-2520	CMA-T2A	pLVX-EF1a-C2mTagBFP-IRES	900	10591	CGCCATATTGCCCTGGGCCGCCAGGGCAGCTGGTGGGAAATGTTTAAATTTTTTTTTCATCGCCTGTATGATCATCAGATTGTGCCGAGCACCCCGGCCATGCTGAACCTGGGCACCCGCAACTATTATACCAGCAGCTGCTATCTGGTGAACCCGCAGGCCACCACCAACCAGGCCACCCTGCGCGCCATTACCGGCAACGTGAGCGCCATTCTGGCCCGCAACGGCGGCATTGGCCTGTGCATGCAGGCCTTTAACGATGCCAGCCCGGGCACCGCCAGCATTATGCCGGCCCTGAAAGTGCTGGATAGCCTGGTGGCCGCCCATAACAAACAGAGCACCCGCCCGACCGGCGCCTGCGTGTATCTGGAACCGTGGCATAGCGATGTGCGCGCCGTG…
94	P16466_P.mirabilis_hpmA_A-1-999	CMA-T2A	pLVX-EF1a-C2mTagBFP-IRES	999	10690	ATGAAAAGCAAAAACTTTAAACTGAGCCCGAGCGGCCGCCTGGCCGCCAGCCTGGCCATTATTTTTGTGAGCCTGAACGCCTATGGCAACGGCATTGTGCCGGATGCCGGCCATCAGGGCCCGGATGTGAGCGCCGTGAACGGCGGCACCCAGGTGATTAACATTGTGACCCCGAACAACGAAGGCATTAGCCATAACCAGTATCAGGATTTTAACGTGGGCAAACCGGGCGCCGTGTTTAACAACGCCCTGGAAGCCGGCCAGAGCCAGCTGGCCGGCCATCTGAACGCCAACAGCAACCTGAACGGCCAGGCCGCCAGCCTGATTCTGAACGAAGTGGTGAGCCGCAACCCGAGCTTTCTGCTGGGCCAGCAGGAAGTGTTTGGCATTGCCGCCGAA…
95	P16466_P.mira_hpmA_D_2727-372	CMA-T2A	pLVX-EF1a-C2mTagBFP-IRES	999	10690	GCCAATTTGGCAAATTTGTCCAATCTTGAGACCCCAAATGTCGGAGTCGAGGTTGGAATCAAGGGTGGTGGTTCCCAACAATCTCAAACAGACTCCCAAGCAGTCAGTACATCCATCAATGCAGGGAAGATAGACATCGACTCCAATAATAAGCTCCACGACCAAGGGACACACTACCAATCTACTCAAGAGGGTATCTCCTTGACTGCAAATACGCACACTTCAGAGGCGACATTGGACAAGCACCAAACTACATTCCACGAGACTAAGGGGGGGGGACAAATCGGGGTTTCTACTAAGACAGGAAGCGACATAACGGTCGCTATCAAGGGCGAGGGTCAAACTACTGACAATGCACTCATGGAGACTAAGGCAAAGGGTTCACAATTCACGTCCAAT…
96	P09712_HCMVA_US3	CMA-T2A	pLVX-EF1a-C2mTagBFP-IRES	558	10249	ATGAAACCGGTGCTGGTGCTGGCCATTCTGGCCGTGCTGTTTCTGCGCCTGGCCGATAGCGTGCCGCGCCCGCTGGATGTGGTGGTGAGCGAAATTCGCAGCGCCCATTTTCGCGTGGAAGAAAACCAGTGCTGGTTTCATATGGGCATGCTGTATTTTAAAGGCCGCATGAGCGGCAACTTTACCGAAAAACATTTTGTGAACGTGGGCATTGTGAGCCAGAGCTATATGGATCGCCTGCAGGTGAGCGGCGAACAGTATCATCATGATGAACGCGGCGCCTATTTTGAATGGAACATTGGCGGCCATCCGGTGACCCATACCGTGGATATGGTGGATATTACCCTGAGCACCCGCTGGGGCGATCCGAAAAAATATGCCGCCTGCGTGCCGCAGGTG…
97	P17091_P.mirabilis_ureF	CMA-T2A	pLVX-EF1a-C2mTagBFP-IRES	666	10357	ATGATGCTGGCCGATCTGCGCCTGTATCAGCTGGTGAGCCCGAGCCTGCCGGTGGGCGCCTTTACCTATAGCCAGGGCCTGGAATGGGCCATTGAAAAAGGCTGGGTGTGCAGCGCCGAAACCCTGAGCGATTGGCTGAGCGCCCAGATGACCGGCACCCTGGCCACCCTGGAACTGCCGATTCTGCGCCAGCTGCAGACCAGCCTGGCCAAAGGCGATAGCGATACCGTGAAATATTGGTGCGATTTTATGGTGGCCAGCCGCGAAACCAAAGAACTGCGCCAGGAAGAACGCCAGCGCGGCATTGCCTTTGCCCGCCTGCTGCCGCAGCTGGGCATTGAACTGGATGATACCCTGCAGCAGCGCGTGAAACAGACCCAGCTGATGGCCTTTGCCCTG…
98	Q9WLQ6_HPV16_L1_A_1-801	CMA-T2A	pLVX-EF1a-C2mTagBFP-IRES	801	10492	ATGAGCCTGTGGCTGCCGAGCGAAGCCACCGTGTATCTGCCGCCGGTGCCGGTGAGCAAAGTGGTGAGCACCGATGAATATGTGGCCCGCACCAACATTTATTATCATGCCGGCACCAGCCGCCTGCTGGCCGTGGGCCATCCGTATTTTCCGATTAAAAAACCGAACAACAACAAAATTCTGGTGCCGAAAGTGAGCGGCCTGCAGTATCGCGTGTTTCGCATTCATCTGCCGGACCCGAACAAATTTGGCTTTCCGGATACCAGCTTTTATAACCCGGATACCCAGCGCCTGGTGTGGGCCTGCGTGGGCGTGGAAGTGGGCCGCGGCCAGCCGCTGGGCGTGGGCATTAGCGGCCATCCGCTGCTGAACAAACTGGATGATACCGAAAACGCCAGC…
99	P36849_AdV-3_hexon_A_1-990	CMA-T2A	pLVX-EF1a-C2mTagBFP-IRES	990	10681	ATGGCCACCCCGAGCATGATGCCGCAGTGGGCCTATATGCATATTGCCGGCCAGGATGCCAGCGGCTATCTGAGCCCGGGCCTGGTGCAGTTTGCCCGCGCCACCGATACCTATTTTAGCATGGGCAACAAATTTCGCAACCCGACCGTGGCCCCGACCCATGATGTGACCACCGATCGCAGCCAGCGCCTGATGCTGCGCTTTGTGCCGGTGGATCGCGAAGATAACACCTATAGCTATAAAGTGCGCTATACCCTGGCCGTGGGCGATAACCGCGTGCTGGATATGGCCAGCACCTTTTTTGATATTCGCGGCGTGCTGGATCGCGGCCCGAGCTTTAAACCGTATAGCGGCACCGCCTATAACAGCCTGGCCCCGAAAGGCGCCCCGAACACCAGC…
100	Q9WLQ6_HPV16_L1_B_711-1515	CMA-T2A	pLVX-EF1a-C2mTagBFP-IRES	804	10495	GTGAGCGAACCGTATGGCGATAGCCTGTTTTTTTATCTGCGCCGCGAACAGATGTTTGTGCGCCATCTGTTTAACCGCGCCGGCGCCGTGGGCGAAAACGTGCCGGATGATCTGTATATTAAAGGCAGCGGCAGCACCGCCAACCTGGCCAGCAGCAACTATTTTCCGACCCCGAGCGGCAGCATGGTGACCAGCGATGCCCAGATTTTTAACAAACCGTATTGGCTGCAGCGCGCCCAGGGCCATAACAACGGCATTTGCTGGGGCAACCAGCTGTTTGTGACCGTGGTGGATACCACCCGCAGCACCAACATGAGCCTGTGCGCCGCCATTAGCACCAGCGAAACCACCTATAAAAACACCAACTTTAAAGAATATCTGCGCCATGGCGAAGAATAT…
101	P36849_AdV-3_hexon_B_900-1890	CMA-T2A	pLVX-EF1a-C2mTagBFP-IRES	990	10681	AGCAACAACAGCCATGCCAACCTGGGCCAGCAGGCCATGCCGAACCGCCCGAACTATATTGGCTTTCGCGATAACTTTGTGGGCCTGATGTATTATAACAGCACCGGCAACATGGGCGTGCTGGCCGGCCAGGCCAGCCAGCTGAACGCCGTGGTGGATCTGCAGGATCGCAACACCGAACTGAGCTATCAGCTGCTGCTGGATAGCCTGGGCGATCGCACCCGCTATTTTAGCATGTGGAACCAGGCCGTGGATAGCTATGATCCGGATGTGCGCATTATTGAAAACCATGGCATTGAAGATGAACTGCCGAACTATTGCTTTCCGCTGAACGGCATTGGCCCGGGCCATACCTATCAGGGCATTAAAGTGAAAACCGATGATACCAACGGCTGGGAA…
102	P03095-2_JCV_VP3	CMA-T2A	pLVX-EF1a-C2mTagBFP-IRES	900	10591	ATGACTTCAAGGCGCTCCGTCAAATCTTGTCCCCGCGAGGCACCAAGAGGAACACACGAGGAGCTTTACTACGGTCCAGTCTCACCTGCAGACCCCGAGTCTCCCCGAGACGATTTCCGAAGAGGGGCGGGGCCCATGAGGGCACGTCCCAGAGGGGAAGTACGGTTCTTGCACTACGACGAGGCAGGGTACGCTTTGTACCGGGACTCCAGTAGTGACGACGACGAGTCCAGAGACACTGCTAGGCCTCGGAGATCCGCATCAGTCGCTGGATCACACGGACCCGGGCCCGCACGTGCTCCTCCTCCACCCGGTGGTCCTGTAGGAGCAGGTGGGCGGTCTCACGCTCCCCCAGCAAGGACGCCTAAGATGACTCGGGGTGCTCCCAAGGCATCAGCG…
103	P36849_AdV-3_hexon_C_1800-2832	CMA-T2A	pLVX-EF1a-C2mTagBFP-IRES	1032	10723	AGCTTTACCAGCATTAACCTGTATGCCACCTTTTTTCCGATGGCCCATAACACCGCCAGCACCCTGGAAGCCATGCTGCGCAACGATACCAACGATCAGAGCTTTAACGATTATCTGAGCGCCGCCAACATGCTGTATCCGATTCCGGCCAACGCCACCAACATTCCGATTAGCATTCCGAGCCGCAACTGGGCCGCCTTTCGCGGCTGGAGCTTTACCCGCCTGAAAACCAAAGAAACCCCGAGCCTGGGCAGCGGCTTTGATCCGTATTTTGTGTATAGCGGCAGCATTCCGTATCTGGATGGCACCTTTTATCTGAACCATACCTTTAAAAAAGTGGCCATTATGTTTGATAGCAGCGTGAGCTGGCCGGGCAACGATCGCCTGCTGAGCCCGAAC…
104	p03072-1_JVC_LT_A_1-1077	CMA-T2A	pLVX-EF1a-C2mTagBFP-IRES	1077	10768	ATGGACAAGGTACTCAATCGCGAAGAAAGTATGGAGCTCATGGATCTCCTCGGGTTGGACCGGTCTGCATGGGGAAATATACCAGTCATGCGAAAGGCCTACCTCAAGAAGTGCAAGGAGCTTCACCCAGACAAGGGCGGGGACGAGGACAAGATGAAGAGGATGAATTTCCTCTACAAGAAGATGGAGCAAGGGGTCAAGGTCGCTCACCAACCCGACTTCGGGACGTGGAACTCTTCCGAAGTACCCACTTACGGAACGGACGAGTGGGAGTCCTGGTGGAATACATTCAATGAGAAGTGGGACGAGGACCTCTTCTGTCACGAGGAGATGTTCGCCTCAGACGACGAGAATACAGGGTCTCAACACTCAACACCCCCTAAGAAGAAGAAGAAGGTC…
105	Q06206_P.mirabilis_ureG	CMA-T2A	pLVX-EF1a-C2mTagBFP-IRES	615	10306	ATGCAGGAATATAACCAGCCGCTGCGCATTGGCGTGGGCGGCCCGGTGGGCAGCGGCAAAACCGCCCTGCTGGAAGTGCTGTGCAAAGCCATGCGCGATAGCTATCAGATTGCCGTGGTGACCAACGATATTTATACCCAGGAAGATGCCAAAATTCTGACCCGCGCCCAGGCCCTGGATGCCGATCGCATTATTGGCGTGGAAACCGGCGGCTGCCCGCATACCGCCATTCGCGAAGATGCCAGCATGAACCTGGCCGCCGTGGAAGAACTGGCCATGCGCCATAAAAACCTGGATATTGTGTTTGTGGAAAGCGGCGGCGATAACCTGAGCGCCACCTTTAGCCCGGAACTGGCCGATCTGACCATTTATGTGATTGATGTGGCCGAAGGCGAAAAA…
106	P03083-1_JCV_VP2	CMA-T2A	pLVX-EF1a-C2mTagBFP-IRES	519	10210	ATGATGGATAAAGTGCTGAACCGCGAAGAAAGCATGGAACTGATGGATCTGCTGGGCCTGGATCGCAGCGCGTGGGGCAACATTCCGGTGATGCGCAAAGCGTATCTGAAAAAATGCAAAGAACTGCATCCGGATAAAGGCGGCGATGAAGATAAAATGAAACGCATGAACTTTCTGTATAAAAAAATGGAACAGGGCGTGAAAGTGGCGCATCAGCCGGATTTTGGCACCTGGAACAGCAGCGAAGTGGGCTGCGATTTTCCGCCGAACAGCGATACCCTGTATTGCAAAGAATGGCCGAACTGCGCGACCAACCCGAGCGTGCATTGCCCGTGCCTGATGTGCATGCTGAAACTGCGCCATCGCAACCGCAAATTTCTGCGCAGCAGCCCGCTGGTG…
107	Q11137_P.mirabilis_zapA_A_1-780	CMA-T2A	pLVX-EF1a-C2mTagBFP-IRES	780	10471	ATGGGCAGCTTTCTGCTGAAAAAAGCCGTGGGCCTGAGCAACATTAGCGATCTGCTGGATAAAAGCGGCATTTTTTATAACTATAGCACCAAAGTGCTGCCGAGCTTTGATTATGATACCGCCGGCAAACATATTGCCCGCGAAGATAGCACCTGGAACGGCAAATATGTGATTGGCCAGCCGGCCGAAGTGACCTATAGCTTTCCGAAATGGGAAGGCAAATTTAACCAGTTTGGCAACAAAAACCCGTATGAATTTAACGAACTGCAGAAAGAACATGCCCGCAAAAGCCTGGATGCCTGGAGCGATATTGCCAACATTAAATTTACCGAAGTGGCCGTGGGCAACGTGGATGGCATGAAAGCCAGCGATGTGAAAACCGATATTACCTTTGGCAAC…
108	p03211_EBV_EBNA1_A_1-273_504-648	CMA-T2A	pLVX-EF1a-C2mTagBFP-IRES	417	10108	ATGAGTGATGAGGGGCCCGGCACAGGTCCTGGTAATGGATTGGGAGAGAAGGGAGACACTTCAGGTCCAGAGGGATCTGGTGGAAGCGGACCTCAAAGACGGGGTGGAGACAATCACGGAAGGGGCAGAGGGCGGGGTCGAGGTCGGGGAGGAGGTAGGCCTGGGGCTCCCGGTGGGTCTGGAAGTGGACCCAGACACCGGGACGGTGTTAGGAGACCACAAAAGCGACCCAGCTGTATCGGTTGTAAAGGGACACACGGCGGTACTGGAGCTAGACGTGGGCGTGGGCGGGAGAGAGCCCGGGGTGGTTCTAGGGAGCGAGCAAGGGGAAGAGGCAGGGGAAGAGGAGAGAAGAGACCACGAAGTCCCAGTTCCCAATCTAGTAGTTCCGGATCACCA…
109	Q11137_P.mira_zapA_B_690-1473	CMA-T2A	pLVX-EF1a-C2mTagBFP-IRES	783	10474	GAAACCGGCGCCCATTTTCAGGGCGCCTATGCCGGCGCCCCGCTGCTGCATGATATTAGCGCCATGCAGTATCTGTATGGCGCCAACACCACCACCCGCACCGGCGATGATGTGTATGGCTTTAACAGCAACACCGGCATTGATTATTATACCGCCACCGATAGCAACGATAAACTGATTTTTAGCGTGTGGGATAGCGGCGGCAACGATACCTTTGATTTTAGCGGCTTTTATCAGGATCAGCTGATTGATCTGCGCGCCGGCAACTTTAGCGATGTGGGCGGCCTGCAGAAAAACGTGAGCATTGCCCAGAACGTGACCATTGAAAACGCCATTGGCGGCTTTGGCAACGATATTATTCATGGCAACGATGCCGATAACACCCTGATTGGCGGCGAA…
110	Q69467_HSV2_gD	CMA-T2A	pLVX-EF1a-C2mTagBFP-IRES	1179	10870	ATGGGCCGCCTGACCAGCGGCGTGGGCACCGCCGCCCTGCTGGTGGTGGCCGTGGGCCTGCGCGTGGTGTGCGCCAAATATGCCCTGGCCGATCCGAGCCTGAAAATGGCCGATCCGAACCGCTTTCGCGGCAAAAACCTGCCGGTGCTGGATCAGCTGACCGATCCGCCGGGCGTGAAACGCGTGTATCATATTCAGCCGAGCCTGGAAGATCCGTTTCAGCCGCCGAGCATTCCGATTACCGTGTATTATGCCGTGCTGGAACGCGCCTGCCGCAGCGTGCTGCTGCATGCCCCGAGCGAAGCCCCGCAGATTGTGCGCGGCGCCAGCGATGAAGCCCGCAAACATACCTATAACCTGACCATTGCCTGGTATCGCATGGGCGATAACTGCGCCATT…
111	P03200_EBV_GP350/G_B_909-1909	CMA-T2A	pLVX-EF1a-C2mTagBFP-IRES	903	10594	CCGACGCCTAATGCTACAGGACCAACAGTTGGGGAAACGTCTCCACAAGCGAATGCAACGAATCACACACTCGGCGGAACAAGTCCAACTCCAGTTGTTACATCTCAACCAAAGAATGCAACTTCAGCAGTTACAACAGGTCAACACAATATCACATCCAGTTCCACATCCTCTATGTCTCTTAGGCCTTCTTCTAATCCAGAGACTCTTTCCCCCTCTACTTCCGACAATTCAACATCCCACATGCCACTTTTGACGTCTGCTCACCCCACAGGTGGAGAGAATATAACTCAAGTCACACCTGCAAGTATCAGTACGCACCACGTCAGTACGTCTTCACCAGCACCTAGACCTGGTACTACATCTCAAGCATCCGGTCCCGGAAATTCTAGTACTTCT…
112	P09705_HCMVA_US29_A_1-738	CMA-T2A	pLVX-EF1a-C2mTagBFP-IRES	738	10429	ATGCGCTGCTTTCGCTGGTGGCTGTATAGCGGCTGGTGGTGGCTGACCTTTGGCTGCGCCCGCACCGTGACCGTGGGCTTTGTGGCCCCGACCGTGCGCGCCCAGAGCACCGTGGTGCGCAGCGAACCGGCCCCGCCGAGCGAAACCCGCCGCGATAACAACGATACCAGCTATTTTAGCAGCACCAGCTTTCATAGCAGCGTGAGCCCGGCCACCAGCGTGGATCGCCAGTTTCGCCGCACCACCTATGATCGCTGGGATGGCCGCCGCTGGCTGCGCACCCGCTATGGCAACGCCAGCGCCTGCGTGACCGGCACCCAGTGGAGCACCAACTTTTTTTTTAGCCAGTGCGAACATTATCCGAGCTTTGTGAAACTGAACGGCGTGCAGCGCTGGACC…
113	P12977_EBV_EBNA3a_A_1-990	CMA-T2A	pLVX-EF1a-C2mTagBFP-IRES	990	10681	ATGGATAAAGATCGCCCGGGCCCGCCGGCCCTGGATGATAACATGGAAGAAGAAGTGCCGAGCACCAGCGTGGTGCAGGAACAGGTGAGCGCCGGCGATTGGGAAAACGTGCTGATTGAACTGAGCGATAGCAGCAGCGAAAAAGAAGCCGAAGATGCCCATCTGGAACCGGCCCAGAAAGGCACCAAACGCAAACGCGTGGATCATGATGCCGGCGGCAGCGCCCCGGCCCGCCCGATGCTGCCGCCGCAGCCGGATCTGCCGGGCCGCGAAGCCATTCTGCGCCGCTTTCCGCTGGATCTGCGCACCCTGCTGCAGGCCATTGGCGCCGCCGCCACCCGCATTGATACCCGCGCCATTGATCAGTTTTTTGGCAGCCAGATTAGCAACACCGAAATG…
114	P13202_HCMVA_IE-1_B_690-1473	CMA-T2A	pLVX-EF1a-C2mTagBFP-IRES	783	10474	GCCATGGCCGCCCTGCAGAACCTGCCGCAGTGCAGCCCGGATGAAATTATGGCCTATGCCCAGAAAATTTTTAAAATTCTGGATGAAGAACGCGATAAAGTGCTGACCCATATTGATCATATTTTTATGGATATTCTGACCACCTGCGTGGAAACCATGTGCAACGAATATAAAGTGACCAGCGATGCCTGCATGATGACCATGTATGGCGGCATTAGCCTGCTGAGCGAATTTTGCCGCGTGCTGTGCTGCTATGTGCTGGAAGAAACCAGCGTGATGCTGGCCAAACGCCCGCTGATTACCAAACCGGAAGTGATTAGCGTGATGAAACGCCGCATTGAAGAAATTTGCATGAAAGTGTTTGCCCAGTATATTCTGGGCGCCGATCCGCTGCGCGTG…
115	O00933_T.gondii_GRA7	CMA-T2A	pLVX-EF1a-C2mTagBFP-IRES	708	10399	ATGGCCCGCCATGCCATTTTTAGCGCCCTGTGCGTGCTGGGCCTGGTGGCCGCCGCCCTGCCGCAGTTTGCCACCGCCGCCACCGCCAGCGATGATGAACTGATGAGCCGCATTCGCAACAGCGATTTTTTTGATGGCCAGGCCCCGGTGGATAGCCTGCGCCCGACCAACGCCGGCGTGGATAGCAAAGGCACCGATGATCATCTGACCACCAGCATGGATAAAGCCAGCGTGGAAAGCCAGCTGCCGCGCCGCGAACCGCTGGAAACCGAACCGGATGAACAGGAAGAAGTGCATTTTCGCAAACGCGGCGTGCGCAGCGATGCCGAAGTGACCGATGATAACATTTATGAAGAACATACCGATCGCAAAGTGGTGCCGCGCAAAAGCGAAGGCAAA…
116	P13404_T.gondii_GRA2	CMA-T2A	pLVX-EF1a-C2mTagBFP-IRES	555	10246	ATGTTTGCCGTGAAACATTGCCTGCTGGTGGTGGCCGTGGGCGCCCTGGTGAACGTGAGCGTGCGCGCCGCCGAATTTAGCGGCGTGGTGAACCAGGGCCCGGTGGATGTGCCGTTTAGCGGCAAACCGCTGGATGAACGCGCCGTGGGCGGCAAAGGCGAACATACCCCGCCGCTGCCGGATGAACGCCAGCAGGAACCGGAAGAACCGGTGAGCCAGCGCGCCAGCCGCGTGGCCGAACAGCTGTTTCGCAAATTTCTGAAATTTGCCGAAAACGTGGGCCATCATAGCGAAAAAGCCTTTAAAAAAGCCAAAGTGGTGGCCGAAAAAGGCTTTACCGCCGCCAAAACCCATACCGTGCGCGGCTTTAAAGTGGCCAAAGAAGCCGCCGGCCGCGGC…
117	P17101_HBV_largeenvelope-S	CMA-T2A	pLVX-EF1a-C2mTagBFP-IRES	1200	10891	ATGGGCGGCTGGAGCAGCAAACCGCGCAAAGGCATGGGCACCAACCTGAGCGTGCCGAACCCGCTGGGCTTTTTTCCGGATCATCAGCTGGACCCGGTGTTTGGCGCCAACAGCAACAACCCGGATTGGGATTTTAACCCGATTAAAGATCATTGGCCGGCCGCCAACCAGGTGGGCGTGGGCGCCTTTGGCCCGGGCTTTACCCCGCCGCATGGCGGCGTGCTGGGCTGGAGCCCGCAGGCCCAGGGCATGCTGACCCCGGTGAGCACCATTCCGCCGCCGGCCAGCGCCAACCGCCAGAGCGGCCGCCAGCCGACCCCGATTAGCCCGCCGCTGCGCGATAGCCATCCGCAGGCCATGCAGTGGAACAGCACCGCCTTTCATCAGGCCCTGCAGGAC…
118	P09700_HCMVA_US24_A_1-795	CMA-T2A	pLVX-EF1a-C2mTagBFP-IRES	795	10486	ATGATGGACCCGGCCGCCGGCAGCGGCCCGGATGGCGCCGCCGTGATGCCGCCGGAACTGCCGGCCCTGCCGGTGGCCGCCGAAGATCCGATGGCCCTGTATCGCCAGGTGCTGCGCGATTTTAAAGAACTGTTTTTTTGCCTGGAACCGATGGAAATTACCCGCTATGTGCATCGCAACGAAGGCCGCTGCCTGAGCCTGGGCCCGCCGAAAGGCTGGCATGTGATGCTGCGCACCGAAGATGGCATTATTACCGCCGCCAAACAGGCCGCCAGCAAACTGATTTGCTGCCGCGAACCGCTGACCCCGCTGGGCTATGCCGTGATTCTGCTGCCGGAACCGCGCCGCGATCATCATGATGGCATGGTGGCCACCCCGTATGTGGTGTTTATGGGCCGC…
119	Q1HVG4_EBV_EBNA3b_A_1-756	CMA-T2A	pLVX-EF1a-C2mTagBFP-IRES	756	10447	ATGAAAAAAGCCTGGCTGAGCCGCGCCCAGCAGGCCGATGCCGGCGGCGCCAGCGGCAGCGAAGATCCGCCGGATTATGGCGATCAGGGCAACGTGCAGCAGGTGGGCAGCGATCCGATTAGCCCGGCCATTGGCCCGTTTGAACTGAGCGCCGCCAGCGAAGATGATCCGCAGAGCGGCCCGGTGGAAGAAAACCTGGATGCCGCCGCCCGCGAAGAAGAAGAACCGGATGAACAGGAACATAACGGCGGCGATGATCCGCTGGAAGTGCATACCCGCCAGCCGCGCTTTGTGGATGTGAACCCGACCCAGGCCCCGGTGATTCAGCTGGTGCATGCCGTGTATGATAGCATGCTGCAGAGCGATCTGCGCAGCCTGGGCAGCCTGTTTCTGGAACAG…
120	Q8AZK7_EBV_EBNA-LP_A_1-834	CMA-T2A	pLVX-EF1a-C2mTagBFP-IRES	834	10525	ATGGGAGATAGGTCTGAAGGTCCGGGCCCCACCCGGCCTGGCCCGCCTGGGATTGGACCAGAGGGACCCTTAGGACAGCTTCTTCGAAGACACCGATCTCCAAGTCCAACCAGAGGTGGGCAGGAGCCTAGAAGGGTTAGGCGTAGAGTCTTGGTCCAGCAAGAAGAGGAGGTGGTAAGTGGTTCTCCTTCTGGTCCAAGAGGAGATCGATCTGAAGGTCCTGGCCCCACACGCCCTGGACCCCCAGGAATTGGACCGGAAGGACCTTTAGGGCAGCTTCTGCGGAGACATAGGAGCCCTAGTCCAACACGCGGTGGCCAGGAACCAAGACGTGTAAGAAGACGGGTGTTAGTTCAGCAAGAAGAAGAAGTAGTAAGTGGTAGTCCGAGTGGACCCCGC…
121	P12538_AdV-5_penton_B_810-1713	CMA-T2A	pLVX-EF1a-C2mTagBFP-IRES	903	10594	TTTCGTATCACCTATGACGATCTGGAGGGTGGCAACATTCCGGCTCTGCTGGATGTTGACGCATATCAGGCGTCTCTGAAAGACGACACCGAACAGGGTGGTGGCGGTGCAGGTGGTTCCAATTCTTCCGGCAGCGGCGCTGAAGAGAATAGCAACGCTGCTGCGGCTGCAATGCAGCCGGTAGAGGACATGAATGACCACGCGATTCGCGGTGACACTTTCGCTACCCGTGCAGAGGAGAAGCGTGCAGAAGCTGAAGCTGCAGCAGAAGCTGCTGCGCCAGCAGCTCAACCGGAAGTTGAAAAACCGCAGAAAAAACCGGTAATTAAACCACTGACTGAGGACTCTAAGAAGCGTTCTTACAACCTGATCTCTAACGATTCTACGTTCACCCAGTAC…
122	P03191_EBV_BMRF1_B_471-1212_opt	CMA-T2A	pLVX-EF1a-C2mTagBFP-IRES	741	10432	AACGAACAAATGATCGGTCAGGTACTGCTGATGCCGAAGACTGCGAGCAGCCTGCAGAAATGGGCTCGTCAACAGGGCAGCGGTGGCGTTAAAGTTACCCTGAACCCGGACCTGTACGTTACTACTTATACTTCTGGCGAAGCCTGCCTGACCCTGGATTATAAACCGCTGTCCGTCGGTCCGTATGAAGCCTTCACCGGTCCAGTGGCAAAAGCTCAAGATGTAGGTGCCGTAGAAGCGCATGTTGTTTGTTCTGTTGCGGCTGATTCTCTGGCGGCTGCACTGTCTCTGTGCCGTATCCCGGCGGTTTCTGTTCCAATCCTGCGTTTCTACCGTTCTGGTATTATTGCAGTGGTAGCAGGTCTGCTGACTAGCGCCGGTGATCTGCCACTGGATCTG…
123	P89462_HSV2_UL39_B_810-1710	CMA-T2A	pLVX-EF1a-C2mTagBFP-IRES	900	10591	GGTGCTGGTACTGGTCCAGGTTCTGCTACTGATCCTCGTGCTTCTGCCGATTCTGATTCTGCGGCACATGCAGCTGCACCGCAAGCAGATGTGGCCCCAGTGCTGGATAGCCAACCGACCGTAGGTACTGATCCGGGTTACCCGGTGCCGCTGGAACTGACTCCGGAGAACGCCGAAGCGGTGGCACGTTTCCTGGGTGACGCCGTTGATCGCGAACCGGCACTGATGCTGGAATATTTCTGCCGCTGCGCACGTGAAGAATCCAAACGTGTTCCACCACGTACGTTTGGTAGCGCACCGCGTCTGACTGAAGATGACTTCGGCCTGCTGAATTACGCCCTGGCCGAAATGCGTCGTCTGTGTCTGGATCTGCCGCCTGTCCCGCCAAACGCTTACACT…
124	P16785_HCMVA_UL481_E_4420-5619	CMA-T2A	pLVX-EF1a-C2mTagBFP-IRES	1200	10891	TCCCAGCTGGAAAAAATTCGTGACCTGCGTACTCGTTTCGCGGAACTGGCAAAGCGTCGTGGCACTCGTCTGAGCAACGAAGGCGTCCTGCCGAACCCGCGTAAACCACAGGCTACTACCTCTCTGGGTGCATTTACCCGCGGTCTGAACGCGCTGGAACGTCACGTTCAGCTGGGTCACCAATATCTGCTGAACAAACTGAACGGCTCTTCTCTGGTTTACCGTCTGGAAGATATTCCGAGCGTACTGCCAGCAACCCATGAAACCGATCCGGCTCTGATTATGCGTGACCGTCTGCGTCGTCTGTGTTTCGCGCGCCATCACGACACCTTCCTGGAAGTTGTGGATGTGTTTGGTATGCGTCAGATTGTCACTCAGGCCGGTGAACCGATCCATCTG…
125	P12978_EBV_EBNA2_A_1-777	CMA-T2A	pLVX-EF1a-C2mTagBFP-IRES	672	10363	ATGCCGACATTTTACCTTGCCCTGCATGGAGGTCAGACATATCACCTGATTGTGGATACCGATAGTCTTGGCAATCCCAGCTTGTCTGTGATTCCATCCAACCCCTATCAGGAGCAGCTGAGTGATACGCCACTGATTCCTCTTACAATCTTCGTCGGGGAGAACACAGGGGTGCCTCCACCTCTCCCAAGTCCGCAGAGACGTGACGCGTGGACTCAGGAGCCAAGCCCACTTGATAGAGACCCACTGGGCTACGATGTAGGCCATGGCCCACTCGCATCGGCAATGAGAATGTTGTGGATGGCTAATTATATAGTTAGACAGTCCAGGGGCGATAGAGGGCTGATTCTTCCACAAGGGCCCCAGACTGCTCCCCAGGCAAGGCTTGTACAGCCTCAC…
126	P03209_EBV_BRLF1_B_864-1815	CMA-T2A	pLVX-EF1a-C2mTagBFP-IRES	951	10642	GAGGCACGATATTCGGAATCAGGGCAGTTTCATGCTTTCACCGATGAGCTTGAATCCCTGCCTAGCCCAACTATGCCTCTGAAACCTGGAGCTCAATCTGCAGATTGCGGAGATAGTTCTAGCTCTTCATCAGATAGTGGGAATTCAGATACAGAGCAGTCTGAAAGGGAAGAGGCTCGTGCCGAAGCTCCTCGATTGAGAGCCCCCAAATCCCGCAGGACCTCTCGCCCAAATCGGGGCCAGACTCCCTGCCCCTCAAATGCTGCGGAGCCAGAACAACCATGGATCGCTGCAGTGCACCAGGAGAGTGACGAGAGACCCATTTTTCCACACCCAAGTAAGCCTACATTTCTGCCCCCTGTCAAGAGGAAAAAGGGCCTGCGGGATTCCAGGGAGGGT…
127	COL2A1_3		cloned into pLVX-EF1a-C2mTagBFP-IRES	1287		AAGTACACTAGTAGCGGACCCGCTGGACCTCCTGGCGCTCAAGGCCCTCCTGGCCTGCAAGGGATGCCAGGCGAACGTGGCGCAGCTGGGATTGCTGGACCAAAAGGAGACAGAGGAGATGTTGGCGAAAAAGGGCCTGAGGGGGCACCAGGAAAAGATGGGGGCAGAGGCCTAACTGGGCCGATAGGACCACCCGGTCCTGCTGGCGCTAATGGCGAGAAAGGAGAAGTTGGTCCACCCGGTCCTGCCGGTTCAGCGGGTGCGCGCGGGGCCCCAGGTGAACGCGGAGAAACCGGCCCACCTGGGCCTGCAGGTTTTGCAGGACCCCCAGGTGCGGACGGACAACCCGGAGCAAAGGGCGAACAAGGTGAGGCTGGTCAAAAGGGAGATGCAGGAGCC…
128	VIM_1		cloned into pLVX-EF1a-C2mTagBFP-IRES	1287		AAGTACACTAGTAGCACTAGAAGTGTGAGCTCTTCCAGTTACCGCCGAATGTTCGGGGGACCTGGAACCGCTTCTCGACCCTCGTCGTCAAGGTCCTACGTTACCACCTCGACCCGTACTTACAGCCTGGGATCTGCTCTAAGGCCATCCACCAGCCGTAGTCTTTATGCTAGCAGCCCTGGAGGCGTCTATGCTACCAGGTCTAGTGCTGTCCGGTTGCGGTCATCAGTCCCAGGCGTGCGCCTCCTCCAGGACTCCGTGGATTTTTCCTTGGCAGATGCAATTAACACTGAATTCAAAAACACCAGGACAAATGAGAAAGTGGAGTTGCAGGAGCTGAATGATCGGTTCGCCAACTATATCGACAAGGTGAGATTCCTGGAGCAGCAGAACAAGATC…
129	ACAN_7		cloned into pLVX-EF1a-C2mTagBFP-IRES	1287		AAGTACACTAGTGGGGAGTCTACAACTACTAGTGACGTGGGGACCGAGGCTCCTGGCCTGCCTTCCGCAACACCAACGGCATCAGGGGACCGCACTGAAATTAGTGGAGACTTGAGTGGGCACACCAGCCAGCTTGGAGTGGTAATTTCTACGAGCATTCCAGAATCAGAGTGGACCCAACAGACTCAGAGGCCAGCAGAAACCCACTTGGAAATTGAGAGTAGCAGCCTGCTGTATAGCGGAGAGGAGACCCATACCGTTGAGACCGCGACTAGTCCAACTGACGCAAGTATTCCAGCCTCCCCAGAGTGGAAGAGAGAATCTGAAAGCACCGCCGCAGCGCCCGCACGGAGCTGCGCGGAGGAACCATGTGGAGCAGGCACTTGTAAGGAAACTGAA…
130	ACAN_6		cloned into pLVX-EF1a-C2mTagBFP-IRES	1287		AAGTACACTAGTGGCGTGCCCGACCTTGTATCAGGAACAACAAGCGGGAGTGGAGAGTCATCAGGGATAACATTCGTAGATACGTCTCTTGTGGAGGTGGCTCCTACAACCTTCAAAGAGGAGGAGGGGCTAGGCAGCGTGGAACTGTCAGGCCTCCCCTCAGGGGAGGCAGACCTTTCTGGAAAATCAGGGATGGTAGACGTGTCAGGCCAGTTCAGTGGCACAGTTGACAGCTCGGGCTTTACGTCACAGACGCCAGAGTTCTCTGGACTTCCAAGCGGCATCGCAGAGGTTAGTGGCGAGTCATCAAGAGCTGAAATTGGCTCATCATTGCCATCCGGGGCCTACTATGGGTCAGGGACCCCTTCTAGTTTCCCAACCGTTTCCTTGGTGGATAGA…
131	ACAN_5		cloned into pLVX-EF1a-C2mTagBFP-IRES	1287		AAGTACACTAGTTCTGGAGAGGTCCTGGAGACATCCACTTCTGCCGTCGGGGACCTTTCTGGACTACCATCTGGCGGCGAGGTGCTTGAGATCTCAGTATCAGGAGTGGAGGATATTTCTGGACTCCCATCTGGCGAGGTAGTTGAGACCTCCGCCTCCGGAATCGAGGACGTGTCTGAACTGCCGTCTGGCGAGGGCTTAGAAACATCTGCCTCCGGCGTTGAAGATCTCTCCCGATTACCAAGTGGAGAGGAAGTGCTGGAAATCAGCGCTTCTGGGTTTGGGGACCTGTCCGGCTTACCGTCTGGAGGAGAGGGACTGGAGACTAGTGCATCTGAGGTGGGAACTGACCTCAGCGGGCTCCCCAGTGGAAGAGAAGGCCTGGAGACCAGTGCATCC…
132	ACAN_3		cloned into pLVX-EF1a-C2mTagBFP-IRES	1287		AAGTACACTAGTACTACTGAGCCTGAGAACCAGACTGAGTGGGAGCCTGCTTACACCCCAGTTGGCACCTCACCTCTTCCTGGCATTCTGCCTACTTGGCCTCCAACAGGGGCCGCCACTGAAGAATCAACGGAAGGCCCATCAGCTACAGAAGTTCCATCTGCTAGCGAAGAACCAAGTCCCTCAGAAGTGCCTTTCCCATCAGAAGAACCGAGCCCAAGCGAGGAGCCATTTCCAAGCGTAAGACCATTCCCAAGCGTGGAGCTGTTTCCTAGTGAGGAGCCTTTCCCTAGTAAGGAACCAAGCCCTTCAGAAGAACCCTCGGCCAGCGAAGAACCATACACACCCTCACCACCAGTACCATCCTGGACAGAGCTACCTTCTTCCGGGGAGGAAAGT…
133	ACAN_2		cloned into pLVX-EF1a-C2mTagBFP-IRES	1287		AAGTACACTAGTGTGACATGGCCGGATATGGAATTACCGTTGCCCCGAAACATTACTGAGGGGGAAGCGCGGGGGAGTGTAATTCTGACCGTGAAGCCCATCTTCGAGGTGAGTCCGAGCCCGCTAGAACCAGAAGAACCCTTCACTTTCGCACCCGAAATTGGCGCGACGGCATTTGCAGAAGTCGAGAATGAGACTGGCGAGGCAACCAGACCATGGGGATTTCCAACTCCCGGACTGGGACCAGCAACCGCGTTCACTTCAGAAGACTTGGTCGTACAAGTGACGGCAGTGCCAGGACAGCCTCACCTCCCTGGAGGCGTTGTTTTCCACTATAGACCTGGACCTACCAGGTATAGCCTGACCTTCGAAGAAGCCCAGCAGGCCTGTCTGAGAACC…
134	ACAN_1		cloned into pLVX-EF1a-C2mTagBFP-IRES	1287		AAGTACACTAGTGCTGTGACAGTGGAGACTTCAGACCATGACAACTCACTGTCAGTATCCATCCCCCAGCCGAGTCCCCTGCGCGTACTACTGGGCACCAGCCTGACTATCCCCTGTTACTTCATTGACCCCATGCACCCAGTAACAACAGCTCCTTCAACTGCTCCCCTAGCTCCCAGAATTAAGTGGTCCCGGGTGTCTAAAGAAAAAGAAGTGGTATTGCTGGTTGCTACCGAGGGCAGGGTTCGGGTGAACTCCGCTTATCAGGACAAGGTAAGCCTCCCCAACTATCCCGCTATTCCCAGCGACGCCACTCTGGAGGTACAGAGCCTCCGTTCGAACGATTCTGGGGTGTACAGATGTGAGGTAATGCACGGCATAGAGGACTCCGAGGCAACT…
135	COL2A1_4		cloned into pLVX-EF1a-C2mTagBFP-IRES	1287		AAGTACACTAGTCGGGGAGAGGCTGGAGCTCAAGGACCAATGGGACCTTCTGGACCAGCTGGCGCTAGAGGAATTCAAGGCCCACAAGGACCACGAGGCGATAAAGGAGAGGCAGGAGAGCCAGGCGAGCGAGGACTTAAAGGACACCGAGGGTTTACTGGCCTTCAGGGACTTCCCGGACCTCCTGGACCTAGTGGAGACCAGGGAGCTAGTGGCCCCGCTGGACCTTCTGGACCCAGAGGACCTCCTGGACCAGTTGGCCCTAGCGGCAAAGATGGCGCTAATGGGATTCCAGGACCAATTGGACCCCCTGGCCCAAGAGGACGTAGCGGAGAGACAGGGCCTGCCGGACCACCAGGAAATCCAGGCCCACCTGGACCTCCAGGACCTCCTGGACCA…
136	COL2A1_1		cloned into pLVX-EF1a-C2mTagBFP-IRES	1287		AAGTACACTAGTCAGGACGTCCAGGAAGCAGGATCTTGCGTCCAAGACGGACAAAGATACAACGACAAGGATGTGTGGAAACCAGAGCCGTGTCGCATATGCGTGTGCGACACCGGAACTGTGCTATGCGATGACATCATCTGCGAAGACGTGAAAGATTGCTTGTCACCCGAGATACCATTCGGAGAGTGTTGTCCGATTTGTCCAACAGACCTCGCGACCGCCTCAGGGCAGCCAGGCCCGAAAGGACAGAAAGGGGAGCCAGGGGACATAAAAGACATCGTGGGGCCCAAAGGCCCTCCTGGCCCTCAGGGCCCAGCTGGCGAGCAAGGACCCCGAGGCGATCGAGGCGATAAAGGCGAGAAAGGAGCTCCTGGGCCACGAGGACGAGATGGAGAA…
137	FGA_3		cloned into pLVX-EF1a-C2mTagBFP-IRES	1287		AAGTACACTAGTAAGACTGTGATCGGCCCAGACGGACATAAGGAGGTGACCAAGGAGGTGGTGACAAGCGAGGATGGCAGTGATTGCCCCGAGGCTATGGATTTAGGAACACTGTCAGGCATAGGGACACTGGACGGATTCAGACACAGGCACCCTGACGAGGCGGCGTTCTTCGATACGGCTTCTACTGGCAAGACTTTCCCAGGGTTCTTCAGTCCTATGCTAGGGGAGTTCGTATCTGAGACCGAGTCACGAGGGTCGGAGTCTGGGATTTTCACAAACACCAAAGAGTCCTCTAGCCACCACCCTGGAATTGCGGAATTTCCCAGCAGGGGCAAGAGCAGCTCTTACTCCAAACAGTTCACTTCGTCGACCAGCTACAATCGAGGAGATAGCACC…
138	CILP_2		cloned into pLVX-EF1a-C2mTagBFP-IRES	1287		AAGTACACTAGTATTACTAAGGTGAAGTTCGCCCCCATTGTGCTGACCATGCCGAAGACCTCCCTCAAGGCGGCTACCATTAAGGCTGAGTTCGTAAGGGCTGAAACCCCCTACATGGTGATGAACCCGGAGACCAAGGCGAGAAGAGCGGGGCAGTCTGTATCCCTTTGTTGCAAGGCAACCGGCAAGCCACGCCCAGACAAGTACTTTTGGTATCATAACGATACACTGCTGGACCCAAGCCTGTATAAGCACGAATCTAAGCTGGTGCTGCGCAAACTGCAGCAGCATCAGGCTGGGGAGTACTTCTGCAAAGCCCAGAGCGATGCCGGGGCTGTGAAGAGCAAAGTGGCACAGCTGATCGTGATCGCAAGCGATGAGACTCCATGCAACCCCGTA…
139	VIM_2		cloned into pLVX-EF1a-C2mTagBFP-IRES	1287		AAGTACACTAGTGCAGTACGACTGAGGAGTAGCGTACCAGGGGTGAGGCTTCTGCAAGATAGTGTGGACTTCAGCCTAGCGGACGCTATCAACACCGAGTTCAAAAACACTAGGACCAACGAGAAGGTGGAGTTGCAAGAGTTGAACGACAGGTTCGCTAACTATATCGACAAGGTGCGCTTCCTGGAGCAACAGAACAAGATCCTCCTCGCTGAACTGGAGCAACTAAAGGGCCAGGGCAAGAGTAGGTTGGGCGACCTTTACGAGGAAGAAATGCGCGAGCTGCGCAGGCAAGTAGACCAGCTTACCAACGACAAGGCTCGGGTTGAAGTCGAACGGGACAACCTAGCGGAGGACATTATGCGCCTCAGGGAGAAACTGCAGGAGGAAATGCTGCAG…
140	CILP_3		cloned into pLVX-EF1a-C2mTagBFP-IRES	1287		AAGTACACTAGTCCACAGGATACAGAGCGTTTAGTGTTAACCTTCGTGGACCGGTTACAGAAATTCGTGAACACCACCAAGGTACTGCCGTTCAACAAGAAGGGGAGCGCAGTATTCCACGAAATTAAGATGCTGCGCAGGAAGAAGCCAATCACATTAGAAGCGATGGAGACTAACATCATCCCCTTAGGCGAGGTGGTGGGGGAAGACCCAATGGCTGAACTCGAAATCCCCAGCAGAAGCTTCTACAGACAGAACGGCGAACCGTACATTGGCAAGGTGAAGGCTAGCGTGACATTCCTGGACCCAAGAAACATCAGCACCGCTACTGCGGCTCAAACTGATCTGAACTTCATCAACGATGAGGGCGATACTTTCCCACTGAGAACCTACGGGATG…
141	CILP_1		cloned into pLVX-EF1a-C2mTagBFP-IRES	1287		AAGTACACTAGTCGCCAGACTATGCTGACACAGTCTGTGCGCCGCGTACAACCAGGGAAAAAGAACCCGTCCATCTTCGCGAAGCCTGCGGACACACTTGAGTCACCTGGGGAATGGACAACATGGTTCAACATTGACTATCCAGGAGGGAAAGGGGATTATGAGAGACTTGATGCTATCCGTTTCTATTACGGCGACAGGGTTTGCGCTAGACCCCTGCGCCTGGAGGCTAGGACTACCGACTGGACACCGGCTGGCTCTACTGGACAAGTGGTGCACGGCTCTCCGCGAGAAGGGTTCTGGTGCCTGAACCGGGAACAGCGGCCAGGGCAGAACTGTTCTAATTACACTGTGCGATTCCTGTGTCCTCCAGGGTCTTTGAGGAGGGATACAGAACGA…
142	FGA_2		cloned into pLVX-EF1a-C2mTagBFP-IRES	1287		AAGTACACTAGTGTTCCACCAGAGTGGAAAGCGCTGACGGACATGCCACAGATGAGAATGGAACTCGAAAGACCAGGCGGAAACGAGATCACCAGAGGGGGCTCGACCAGTTACGGAACCGGATCTGAAACTGAGTCTCCACGCAACCCTTCATCTGCCGGGAGCTGGAATTCGGGCAGTTCTGGGCCAGGCTCCACTGGAAATCGTAACCCAGGATCTAGTGGAACTGGGGGAACCGCAACCTGGAAACCAGGGTCATCAGGACCAGGAAGCACTGGCTCGTGGAATAGTGGAAGCAGCGGCACTGGGTCCACTGGAAATCAAAATCCAGGCTCCCCAAGACCCGGATCAACTGGAACTTGGAACCCTGGCTCTTCTGAAAGAGGGTCTGCAGGGCAC…
143	FGA_1		cloned into pLVX-EF1a-C2mTagBFP-IRES	1287		AAGTACACTAGTGCTGATTCGGGAGAAGGAGACTTTCTGGCCGAAGGCGGGGGAGTGAGAGGGCCTAGAGTGGTAGAGAGACACCAGAGTGCATGTAAGGACAGTGACTGGCCCTTTTGTAGCGATGAGGATTGGAATTACAAGTGTCCAAGCGGATGTCGCATGAAGGGGTTAATCGACGAGGTTAATCAGGACTTTACCAACCGTATCAACAAGCTGAAGAACAGCCTCTTCGAGTATCAAAAGAACAACAAGGATAGTCACAGCCTGACAACGAACATCATGGAGATCCTCCGTGGCGACTTCAGCTCGGCCAACAACCGGGACAACACATACAACCGGGTAAGCGAGGATTTAAGAAGCCGTATCGAGGTGTTAAAGCGAAAAGTGATCGAGAAA…
144	FGB_2		cloned into pLVX-EF1a-C2mTagBFP-IRES	1287		AAGTACACTAGTGCTGGTGGATGTCTTCACGCTGACCCAGACCTTGGAGTCCTCTGTCCAACCGGCTGTCAGTTGCAAGAAGCTTTATTACAACAGGAAAGGCCCATCAGAAACTCTGTAGACGAATTAAACAACAACGTGGAAGCTGTGTCCCAGACCTCCTCCAGCTCATTCCAGTACATGTACCTGCTGAAGGACCTGTGGCAGAAGAGACAAAAGCAAGTGAAGGACAACGAGAATGTGGTAAACGAGTACTCCTCCGAGCTGGAGAAACATCAACTGTACATCGACGAGACCGTTAACAGCAACATCCCGACTAACCTCAGAGTCCTGCGTAGCATCCTGGAGAACCTGCGGAGTAAGATCCAGAAGCTAGAGTCCGACGTGTCTGCGCAGATG…
145	FGB_1		cloned into pLVX-EF1a-C2mTagBFP-IRES	1287		AAGTACACTAGTCAGGGTGTAAACGACAACGAAGAGGGCTTCTTCTCAGCCCGGGGGCACCGACCCCTGGACAAGAAACGGGAAGAGGCCCCATCACTACGTCCTGCTCCACCTCCTATATCTGGCGGGGGCTATAGAGCCCGCCCTGCAAAAGCAGCCGCTACACAGAAGAAAGTTGAGCGTAAAGCACCAGACGCAGGAGGGTGTCTGCACGCGGACCCTGATCTGGGCGTACTGTGTCCCACAGGATGTCAGCTTCAGGAAGCACTTCTTCAGCAGGAAAGACCCATACGCAATTCGGTTGACGAACTCAATAACAACGTAGAGGCAGTGTCCCAGACGTCTAGCAGTAGCTTTCAGTACATGTACCTCCTGAAAGATCTCTGGCAGAAAAGGCAG…
146	ENO1_2		cloned into pLVX-EF1a-C2mTagBFP-IRES	1287		AAGTACACTAGTGTGCCTAGCGGCGCTTCAACAGGAATTTACGAAGCCCTCGAACTGCGCGATAATGACAAAACTAGGTACATGGGGAAGGGGGTAAGTAAGGCCGTGGAACACATCAACAAGACTATTGCCCCGGCTCTGGTAAGCAAGAAATTGAACGTGACCGAGCAGGAGAAGATCGATAAGTTAATGATCGAGATGGATGGGACCGAGAACAAAAGCAAATTCGGCGCCAATGCCATCCTGGGGGTGAGTCTAGCCGTGTGCAAGGCCGGGGCTGTAGAAAAGGGGGTGCCACTCTATAGGCACATTGCCGATCTGGCGGGGAATTCCGAGGTGATCCTGCCCGTGCCCGCTTTCAATGTGATTAACGGGGGAAGCCACGCCGGCAATAAGCTG…
147	ENO1_1		cloned into pLVX-EF1a-C2mTagBFP-IRES	1287		AAGTACACTAGTTCAATTCTGAAGATCCACGCGCGGGAGATCTTCGATAGCCGCGGGAACCCAACCGTAGAAGTGGACTTATTCACCAGTAAGGGCCTGTTCCGAGCAGCTGTGCCTAGCGGCGCTAGCACTGGCATTTATGAAGCTTTGGAGTTAAGGGACAACGACAAAACGAGGTATATGGGCAAGGGCGTGAGCAAAGCTGTGGAGCACATTAACAAGACCATCGCTCCCGCTCTGGTGAGTAAGAAACTCAACGTGACTGAGCAGGAGAAGATCGACAAGCTCATGATCGAGATGGACGGAACTGAGAACAAGTCCAAGTTCGGCGCCAACGCCATTCTGGGGGTGTCTTTGGCCGTGTGCAAAGCGGGGGCAGTTGAGAAGGGGGTGCCCCTT…
148	CILP_4		cloned into pLVX-EF1a-C2mTagBFP-IRES	1287		AAGTACACTAGTGGCTTCCTGTCAAACCCCCGAGCCTGGGGAAGATTTGATTCCGTGATTACAGGACCAAACGGGGCTTGCGTGCCCGCATTCTGTGACGACCAGTCTCCCGATGCCTATAGCGCCTATGTGCTAGCCAGCCTGGCCGGTGAGGAACTGCAGGCTGTGGAGTCATCACCCAAGTTCAACCCTAACGCGATTGGTGTACCACAGCCATATCTCAACAAGCTGAACTACAGGAGGACGGACCACGAAGATCCACGGGTGAAGAAGACAGCGTTCCAAATCTCGATGGCAAAGCCAAGGCCAAACTCAGCAGAAGAATCTAACGGGCCAATCTATGCGTTCGAGAATCTCCGCGCGTGCGAAGAAGCACCACCTTCCGCCGCTCATTTTCGA…
149	C2B TetX 1_400	P8F2
150	C2B TetX 2_400	P8F3
151	C2B TetX 3_400	P8F4
152	C2B TetX 4_400	P8F5
153	pLVX-EF1a-C2B-TetXHCA1-IRES-Puro	P4D3
154	pLVX-EF1a-C2B-TetXHCA2-IRES-Puro	P4D4
155	pLVX-EF1a-C2B-TetXLC1-IRES-Puro	P4D5
156	pLVX-EF1a-C2B-TetXLC2-IRES-Puro	P4D6
157	330_3 (HCA2)	P7I3
158	C2B-MLANA A27L	P8H5
159	C2B-MLANA A27L, G6S	P8H6
160	pLVX-EF1a-C2B-NY-ESO wt-IRES-Puro	P7C2
161	negative_control
162	negative_control

## Sheet: PES sequences
Name	nt sequence	aa sequence
Bcap31_TM1_21_7 (BT1)	GCAGTTGCCACCTTCCTCTATGCGGAGGTCTTTGTTGTGTTGCTTCTCTGCATTCCCTTCATT	AVATFLYAEVFVVLLLCIPFI
ESYT1_37_25 (ET1)	GGTTCTGGCGGGCAACCAGCAGGACCAGGAGCAGCTGGAGAAGCCCTGGCTGTTCTGACTTCTTTTGGAAGAAGA	GSGGQPAGPGAAGEALAVLTSFGRR
SYT6_58_25 (ST1)	GTTTCCTTGCTGGCCGTTGTAGTAATCGTGTGTGGGGTGGCTCTCGTAGCAGTTTTCCTGTTCCTGTTCTGGAAG	VSLLAVVVIVCGVALVAVFLFLFWK
DERL3_97_25 (DT3)	TTCGTTTTCATGTTCCTGTTCGGGGGCGTTCTGATGACTCTGCTGGGGTTGCTGGGAAGCCTGTTCTTCCTGGGA	FVFMFLFGGVLMTLLGLLGSLFFLG
DAD1_51_25 (DA3)	TTCCCTTTCAATTCCTTCCTGAGCGGCTTCATCTCGTGCGTCGGCAGCTTTATTCTGGCAGTGTGCCTGCGCATT	FPFNSFLSGFISCVGSFILAVCLRI
Synthetic_108 (108SYNT)	CCAACAATGTACCTGGCCCTGATCTTTACCCTGGTGTGTATCCTGATCGTGCTGGGATGCATCCTGCTGCTGAAC	PTMYLALIFTLVCILIVLGCILLLN
Synthetic_298 (298SYNT)	CAACAGCTGATTGTCTCTCTCTGGTGCATTCTGCTGGGCGGCCTCTGCCTGCTGGTGGGAATTCTGCTGACTAAG	QQLIVSLWCILLGGLCLLVGILLTK

## Sheet: Peptides&Protein
Name	Length (aa)	Protein	Uniprot ID	Region (aa)	aa sequence	Asssociation
Tet93	15	tetanospasmin protein	P04958	p93-107	KLFNRIKNNVAGEAL	Tetanus toxoid booster vaccination
Tet590	15	tetanospasmin protein	P04958	p590-604	Ac-QWVRDIIDDFTNESS	Tetanus toxoid booster vaccination
Tet614	15	tetanospasmin protein	P04958	p614-628	TKIYSYFPSVISKVN	Tetanus toxoid booster vaccination
TetX	1315	tetanospasmin protein	P04958	p.1-1315	MPITINNFRYSDPVNNDTIIMMEPPYCKGLDIYYKAFKITDRIWIVPERYEFGTKPEDFNPPSSLIEGASEYYDPNYLRTDSDKDRFLQTMVKLFNRIKNNVAGEALLDKIINAIPYLGNSYSLLDKFDTNSNSVSFNLLEQDPSGATTKSAMLTNLIIFGPGPVLNKNEVRGIVLRVDNKNYFPCRDGFGSIMQMAFCPEYVPTFDNVIENITSLTIGKSKYFQDPALLLMHELIHVLHGLYGMQVSSHEIIPSKQEIYMQHTYPISAEELFTFGGQDANLISIDIKNDLYEKTLNDYKAIANKLSQVTSCNDPNIDIDSYKQIYQQKYQFDKDSNGQYIVNEDKFQILYNSIMYGFTEIELGKKFNIKTRLSYFSMNHDPVKIPNLLDDTIYNDTEG…	Tetanus toxoid booster vaccination
H3.3_WT	27	histone3.3 (WT)	K7EP01	p14–40	KAPRKQLATKAARKSAPSTGGVKKPHR	Glioblastoma
H3.3_K27M	27	histone3.3 (mutant)	K7EP01	p14–40	KAPRKQLATKAARMSAPSTGGVKKPHR	Glioblastoma
MCP_HCMVM (UL86)	13	MCP_HCMVM (UL86)	F5HGT1	p.1123-1236	TFAATHNPWASQA	Rheumatoid arthritis
MCP_HHV6Z (U57)	13	MCP_HHV6Z (U57)	Q9QJ26	p.1201-1213	TFAATTNPWASLS	Rheumatoid arthritis (cross-reactivity)
Car1 ligand		provided by Janssen				CAR-T
Car2 ligand		provided by Janssen				CAR-T
Pathogen Counter-Screen Peptide Mixes
JPT	PM-HSV2-E3
	PM-HSV2-R1
	PM-HSV2-VP22
	PM-C-EBV-2
	PM-C-HCMV-2
Miltenyi BioTec	130-096-768
	130-096-766
	130-096-502
	130-096-764
	130-096-762

## Sheet: Antibodies
Flow cytometer
Target	Fluorophore	Clone	Catalog number	Company	Dilution
anti-human CD2	PerCP-Cy5.5	RPA-2.10	300216	BioLegend	0.25 µg mL-1
anti-human CD3e	PE-Cy7	UCHT1	300420	BioLegend	0.75 µg mL-1
anti-human CD20	Pacifiblue	2H7	302320	BioLegend	1 µg mL-1
	PE-Cy7	2H7	302312	BioLegend	1 µg mL-1
	BUV395	2H7	563782	BDbiosciences	0.25 µg mL-1
anti-human CD69	APC-Cy7	FN50	310914	BioLegend	0.5 µg mL-1
	PE-Cy7	FN50	310912	BioLegend	0.5 µg mL-1
anti-HA.11 epitope tag	APC	16B12	901524	BioLegend	0.5 µg mL-1
Live/dead staining
Propidium Iodide Ready Flow™ Reagent			R37169	Thermo Fisher
TCR stimulation
Ultra-LEAF™ Purified anti-human CD3		2023-10-03	317326	BioLegend	6.25 µg mL-1
Ultra-LEAF™ Purified anti-human CD28		CD28.2	302934	BioLegend	6.88 µg mL-1
